# Supplementary material for: Discovery of plasma proteins and metabolites associated with left ventricular cardiac dysfunction in pan-cancer patients
Source: Cardiooncology. 2025 Feb 13;11:17. doi: 10.1186/s40959-025-00309-6 (PMC11823021; doi:10.1186/s40959-025-00309-6)
Supplement: Supplementary file 2 — Supplementary Material 2. [file 40959_2025_309_MOESM2_ESM.xlsx]

## Sheet: Fold change
Differential Expression of all proteins: LVD 𝐸𝐹≤ 55 vs EF > 55
SampleID	Fold Change	TTEST	corrected
ST2	0.92841	0.0158412	0.51615
KLK6	1.07832	0.026228	0.51615
MMP-2	1.04386	0.032224	0.51615
TLT-2	1.05802	0.045275	0.51615
CHIT1	0.85624	0.046144	0.51615
COL1A1	1.11673	0.0526634	0.51615
GRN	1.04953	0.0574432	0.51615
LTBR	1.06331	0.0641172	0.51615
DLK-1	1.09328	0.0671644	0.51615
PI3	1.16542	0.0681694	0.51615
OPN	1.05842	0.0740389	0.51615
CPA1	1.09205	0.0846955	0.51615
IL2-RA	1.07372	0.0855096	0.51615
CPB1	1.07571	0.0855601	0.51615
TNF-R2	1.06784	0.0955718	0.51615
Ep-CAM	1.12146	0.098162	0.51615
ITGB2	1.02687	0.0992598	0.51615
AXL	1.02205	0.103343	0.51615
LDL receptor	0.940254	0.113977	0.51615
EPHB4	1.05007	0.117649	0.51615
IGFBP-1	1.09986	0.117817	0.51615
IL-18BP	1.04135	0.125442	0.524574
TNFRSF10C	1.04815	0.138577	0.524699
CD93	1.02528	0.140069	0.524699
MEPE	1.03689	0.145563	0.524699
TNFRSF14	1.05113	0.157275	0.524699
FAS	1.0318	0.159163	0.524699
CTSD	0.949621	0.162194	0.524699
Notch 3	1.03674	0.167892	0.524699
Gal-3	0.958905	0.173727	0.524699
PLC	1.02426	0.176801	0.524699
IL-1RT1	1.02257	0.192424	0.55322
IL-17RA	1.05278	0.242256	0.675381
MMP-9	0.950419	0.263134	0.712009
RARRES2	1.01143	0.300807	0.774314
CD163	1.01928	0.307527	0.774314
FABP4	0.909437	0.317189	0.774314
CCL15	1.02311	0.329585	0.774314
TNF-R1	1.02715	0.337115	0.774314
NT-proBNP	1.19413	0.337148	0.774314
CXCK16	1.01716	0.353898	0.774314
PRTN3	1.03244	0.362724	0.774314
RETN	0.974427	0.376402	0.774314
AZU1	0.964215	0.376939	0.774314
SELP	0.980214	0.37874	0.774314
CDH5	1.02834	0.457416	0.900043
SHPS-1	1.02556	0.468523	0.900043
PON3	0.961666	0.469588	0.900043
TIMP4	0.967426	0.483825	0.907736
t-PA	0.96543	0.493335	0.907736
TFPI	0.988036	0.540867	0.92089
MPO	0.977679	0.544895	0.92089
CCL16	1.01063	0.549998	0.92089
CNTN1	1.01092	0.55712	0.92089
CASP-3	1.02107	0.558008	0.92089
SPON1	0.978429	0.560542	0.92089
TFF3	1.02039	0.602417	0.956808
CCL24	1.02904	0.610185	0.956808
uPA	1.00651	0.613605	0.956808
SELE	0.988678	0.647027	0.988885
JAM-A	1.01343	0.676782	0.988885
TNFSF13B	1.01295	0.706265	0.988885
PECAM-1	0.988734	0.721666	0.988885
CTSZ	1.00802	0.731002	0.988885
AP-N	0.993592	0.735321	0.988885
MCP-1	1.01366	0.740282	0.988885
U-PAR	1.01107	0.747923	0.988885
ALCAM	1.00319	0.749586	0.988885
IGFBP-2	1.00558	0.76477	0.988885
ICAM-2	1.00603	0.782817	0.988885
IGFBP-7	0.99527	0.783507	0.988885
MMP-3	0.988311	0.788413	0.988885
PAI	0.989916	0.791147	0.988885
TR-AP	0.992157	0.798933	0.988885
PGLYRP1	0.995216	0.8147	0.988885
TR	1.01462	0.816905	0.988885
vWF	0.991359	0.840619	0.990609
MB	1.00708	0.878033	0.990609
EGFR	1.00302	0.88387	0.990609
CHI3L1	0.993279	0.887392	0.990609
BLM hydrolase	1.0048	0.888614	0.990609
PCSK9	0.995376	0.897861	0.990609
GP6	1.0045	0.921491	0.990609
OPG	1.00368	0.928229	0.990609
IL-6RA	0.999186	0.945614	0.990609
Gal-4	0.996727	0.947866	0.990609
PSP-D	1.00399	0.949426	0.990609
SCGB3A2	0.996811	0.961989	0.990609
PDGF subunit A	1.00276	0.970082	0.990609
GDF-15	1.00127	0.987261	0.990609
IL-1RT2	1.0003	0.98822	0.990609
CSTB	1.0007	0.990609	0.990609

## Sheet: Fold change_no EF= 55
Differential Expression of all proteins: LVD 𝐸𝐹 <55 vs EF > 55
Protein	FC	TTEST	q-value
MEPE	1.07751	0.00720081	0.662474
ST2	0.90947	0.00774484	0.704781
COL1A1	1.19611	0.00946556	0.8519
OPN	1.11581	0.010253	0.912518
PI3	1.25198	0.0115827	1
PRTN3	1.09761	0.0139195	1
MMP-2	1.06258	0.0163517	1
RARRES2	1.02448	0.0166496	1
KLK6	1.09511	0.0169136	1
AXL	1.04316	0.0194774	1
TNFRSF14	1.115	0.0331743	1
CCL24	0.899023	0.03942	1
PLC	1.05314	0.0410434	1
TLT-2	1.08762	0.0612427	1
TNF-R1	1.0732	0.0641274	1
EPHB4	1.09616	0.0723048	1
DLK-1	1.15103	0.0759798	1
IL2-RA	1.12582	0.084853	1
TNF-R2	1.10783	0.0858328	1
CSTB	1.08984	0.0871719	1
LTBR	1.09304	0.0936997	1
CNTN1	1.0401	0.0942096	1
CPB1	1.11806	0.0977171	1
CPA1	1.14001	0.108617	1
Notch 3	1.06561	0.110748	1
CDH5	1.06129	0.118643	1
IL-18BP	1.0697	0.123685	1
CD93	1.03686	0.130507	1
CD163	1.04062	0.131739	1
GRN	1.06324	0.152196	1
PSP-D	1.10682	0.153616	1
AP-N	1.02685	0.172137	1
TNFSF13B	1.06649	0.172399	1
NT-proBNP	1.47232	0.193574	1
FAS	1.04109	0.195025	1
MCP-1	1.06193	0.200349	1
TFF3	1.07053	0.207934	1
IL-1RT1	1.0346	0.225959	1
U-PAR	1.06184	0.226992	1
LDL receptor	0.954989	0.233906	1
SCGB3A2	1.10705	0.235746	1
ITGB2	1.02141	0.247277	1
CXCK16	1.02258	0.256561	1
CCL15	1.02455	0.27203	1
IGFBP-1	1.07537	0.275464	1
CTSZ	1.0271	0.285722	1
JAM-A	1.05265	0.287683	1
CHIT1	0.92215	0.291522	1
TNFRSF10C	1.04926	0.297054	1
ALCAM	1.01578	0.301624	1
IL-6RA	0.983125	0.318917	1
ICAM-2	1.0246	0.325205	1
CTSD	0.981912	0.342878	1
IL-17RA	1.06106	0.358895	1
SHPS-1	1.04813	0.367932	1
PGLYRP1	1.02395	0.371939	1
BLM hydrolase	0.968281	0.388523	1
GP6	1.05914	0.419196	1
TFPI	0.988581	0.440791	1
PCSK9	1.02744	0.462837	1
PDGF subunit A	1.07995	0.471485	1
IGFBP-7	1.01834	0.478458	1
CASP-3	1.03305	0.480016	1
TR	1.05006	0.487128	1
MB	1.04961	0.529883	1
PON3	0.946574	0.550544	1
CHI3L1	1.03575	0.566506	1
Ep-CAM	1.03081	0.56731	1
IGFBP-2	1.01404	0.577962	1
GDF-15	1.06788	0.587854	1
SELE	1.01677	0.59712	1
PECAM-1	1.02788	0.63101	1
CCL16	1.00685	0.660584	1
vWF	1.02602	0.66438	1
t-PA	0.975885	0.67216	1
Gal-3	0.994764	0.691575	1
uPA	1.00444	0.708263	1
FABP4	0.974699	0.712889	1
RETN	1.02041	0.713268	1
TR-AP	1.01647	0.729705	1
MMP-9	0.986727	0.749326	1
PAI	0.98356	0.758814	1
Gal-4	1.0253	0.772466	1
EGFR	1.00651	0.812235	1
MPO	0.997454	0.821353	1
IL-1RT2	1.00751	0.839449	1
AZU1	1.01669	0.850457	1
TIMP4	0.996328	0.887584	1
SPON1	0.996912	0.898271	1
OPG	0.990946	0.905321	1
SELP	1.00322	0.978641	1
MMP-3	1.00321	0.990439	1

## Sheet: sample key
	Study ID	Batch 1 (Alt ID)	Batch 2
LVD	8	P_6	8
LVD	18	P_15
LVD	19	P_9	19
LVD	22		22
LVD	23	P_20
LVD	26		26
LVD	41		41
LVD	42		42
LVD	56		56
LVD	58		58
Control	1	P_5
Control	2	P_8
Control	3	P_2
Control	4	P_16
Control	5	P_3
Control	6	P_4	6
Control	9	P_13
Control	10	P_11	10
Control	11	P_1
Control	12	P_18
Control	13	P_17
Control	14	P_12
Control	15	P_14	15
Control	16	P_10
Control	17	P_19
Control	20	P_7	20
Control	21	P_21
Control	24		24
Control	27		27
Control	28		28
Control	29		29
Control	30		30
Control	31		31
Control	32		32
Control	33		33
Control	34		34
Control	35		35
Control	36		36
Control	37		37
Control	38		38
Control	39		39
Control	40		40
Control	43		43
Control	44		44
Control	45		45
Control	49		49
Control	52		52
Control	53		53
Control	55		55
Control	65		65

## Sheet: raw_Batch1
20210750_Castrillon	Olink NPX Manager 3.0.0.366
NPX data
Panel	Olink Target 96 Cardiovascular III(v.6113)	Olink Target 96 Cardiovascular III(v.6113)	Olink Target 96 Cardiovascular III(v.6113)	Olink Target 96 Cardiovascular III(v.6113)	Olink Target 96 Cardiovascular III(v.6113)	Olink Target 96 Cardiovascular III(v.6113)	Olink Target 96 Cardiovascular III(v.6113)	Olink Target 96 Cardiovascular III(v.6113)	Olink Target 96 Cardiovascular III(v.6113)	Olink Target 96 Cardiovascular III(v.6113)	Olink Target 96 Cardiovascular III(v.6113)	Olink Target 96 Cardiovascular III(v.6113)	Olink Target 96 Cardiovascular III(v.6113)	Olink Target 96 Cardiovascular III(v.6113)	Olink Target 96 Cardiovascular III(v.6113)	Olink Target 96 Cardiovascular III(v.6113)	Olink Target 96 Cardiovascular III(v.6113)	Olink Target 96 Cardiovascular III(v.6113)	Olink Target 96 Cardiovascular III(v.6113)	Olink Target 96 Cardiovascular III(v.6113)	Olink Target 96 Cardiovascular III(v.6113)	Olink Target 96 Cardiovascular III(v.6113)	Olink Target 96 Cardiovascular III(v.6113)	Olink Target 96 Cardiovascular III(v.6113)	Olink Target 96 Cardiovascular III(v.6113)	Olink Target 96 Cardiovascular III(v.6113)	Olink Target 96 Cardiovascular III(v.6113)	Olink Target 96 Cardiovascular III(v.6113)	Olink Target 96 Cardiovascular III(v.6113)	Olink Target 96 Cardiovascular III(v.6113)	Olink Target 96 Cardiovascular III(v.6113)	Olink Target 96 Cardiovascular III(v.6113)	Olink Target 96 Cardiovascular III(v.6113)	Olink Target 96 Cardiovascular III(v.6113)	Olink Target 96 Cardiovascular III(v.6113)	Olink Target 96 Cardiovascular III(v.6113)	Olink Target 96 Cardiovascular III(v.6113)	Olink Target 96 Cardiovascular III(v.6113)	Olink Target 96 Cardiovascular III(v.6113)	Olink Target 96 Cardiovascular III(v.6113)	Olink Target 96 Cardiovascular III(v.6113)	Olink Target 96 Cardiovascular III(v.6113)	Olink Target 96 Cardiovascular III(v.6113)	Olink Target 96 Cardiovascular III(v.6113)	Olink Target 96 Cardiovascular III(v.6113)	Olink Target 96 Cardiovascular III(v.6113)	Olink Target 96 Cardiovascular III(v.6113)	Olink Target 96 Cardiovascular III(v.6113)	Olink Target 96 Cardiovascular III(v.6113)
Assay	TNFRSF14	LDL receptor	ITGB2	IL-17RA	TNF-R2	MMP-9	EPHB4	IL2-RA	OPG	ALCAM	TFF3	SELP	CSTB	MCP-1	CD163	Gal-3	GRN	NT-proBNP	BLM hydrolase	PLC	LTBR	Notch 3	TIMP4	CNTN1	CDH5	TLT-2	FABP4	TFPI	PAI	CCL24	TR	TNFRSF10C	GDF-15	SELE	AZU1	DLK-1	SPON1	MPO	CXCL16	IL-6RA	RETN	IGFBP-1	CHIT1	TR-AP	GP6	PSP-D	PI3	Ep-CAM	AP-N
Uniprot ID	Q92956	P01130	P05107	Q96F46	P20333	P14780	P54760	P01589	O00300	Q13740	Q07654	P16109	P04080	P13500	Q86VB7	P17931	P28799	NA	Q13867	P98160	P36941	Q9UM47	Q99727	Q12860	P33151	Q5T2D2	P15090	P10646	P05121	O00175	P02786	O14798	Q99988	P16581	P20160	P80370	Q9HCB6	P05164	Q9H2A7	P08887	Q9HD89	P08833	Q13231	P13686	Q9HCN6	P35247	P19957	P16422	P15144
OlinkID	OID00563	OID00564	OID00565	OID00566	OID00567	OID00568	OID00569	OID00570	OID00571	OID00572	OID00573	OID00574	OID00575	OID00576	OID00577	OID00578	OID00579	OID00131	OID00581	OID00582	OID00583	OID00584	OID00585	OID00586	OID00587	OID00588	OID00589	OID00590	OID00591	OID00592	OID00593	OID00594	OID00595	OID00596	OID00597	OID00598	OID00599	OID00600	OID00601	OID00602	OID00603	OID00604	OID00605	OID00606	OID05026	OID00608	OID00609	OID00610	OID00611
P_1	5.37074	5.0276	5.32891	4.6911	6.3357	4.74914	5.99225	4.92635	3.78115	8.00756	6.86225	10.4223	5.46473	5.87241	8.27014	5.3816	5.72922	2.65743	3.87714	8.63808	4.40257	5.53759	5.1278	5.66411	4.10021	5.29406	6.16879	10.1653	5.66367	5.40958	5.82118	4.50296	6.15165	9.90555	2.34611	6.52057	1.89566	3.05644	6.52453	12.674	6.85805	6.62529	5.23724	5.42053	3.52196	3.86289	3.56813	4.90509	6.92674
P_9	6.17487	5.35379	5.81406	5.48041	7.70109	5.24751	6.99866	6.1025	4.02684	8.32552	7.32781	10.3499	5.9762	5.25866	9.12057	5.34829	6.90682	8.22818	3.87312	9.44873	5.36529	6.39667	6.05114	5.72572	4.81412	6.72949	6.78054	9.91809	5.14892	5.03274	6.31462	5.77002	7.09111	10.5071	2.90483	8.3149	2.25386	3.19209	6.4781	12.4675	7.38451	6.46591	4.77035	5.40039	3.17042	4.24108	4.45938	6.81248	6.478
P_17	4.9194	6.57311	5.13657	4.10529	5.62888	3.48197	5.76244	3.98147	3.94279	7.59129	5.69985	10.5653	5.00269	4.01519	7.97896	4.89664	5.59674	2.38762	3.97406	8.22486	4.25258	4.961	4.2878	5.04593	3.82618	5.43765	4.31463	9.90532	6.40678	6.80653	7.21435	4.36698	6.00605	11.1106	2.99419	6.11452	1.72125	2.51946	5.81516	11.9681	6.54575	3.59298	4.28956	4.95237	3.65746	2.66554	3.33351	5.19469	6.30855
CONTROL_SAMPLE_US_CS_AS_2 1
P_2	5.27541	5.02903	5.83925	4.42	6.45689	5.9646	6.01564	4.96596	3.51195	7.99037	5.81161	10.1373	5.60483	4.44005	9.40791	4.97204	5.7357	0.27503	1.43152	8.73842	4.56561	5.54486	5.23373	4.94543	3.96735	6.38834	6.8872	9.56872	6.37942	4.72624	5.99983	6.57793	5.14213	11.496	3.49012	6.61644	1.99052	3.52125	6.10362	13.2733	7.29619	4.05722	5.95598	4.74008	3.02476	3.32215	3.06475	6.47099	6.29851
P_10	5.46601	5.31848	5.48083	4.73598	6.42741	5.51586	5.55439	4.65148	3.79522	7.62166	5.59099	11.2313	5.13339	4.32814	8.75989	4.94944	5.47402	2.18072	3.96149	8.06337	4.21694	5.03702	4.23235	4.63286	3.59099	5.14185	4.55954	9.46618	6.94956	4.91873	7.35535	4.97923	6.78727	10.5798	2.71363	6.44886	1.86759	2.90156	6.06566	12.0377	6.27547	7.47735	4.75421	4.59179	3.96804	3.60942	2.51298	5.41598	5.94183
P_18	4.81333	4.153	5.35	4.62012	5.5866	5.25634	5.80098	4.29238	3.02593	7.60268	5.65559	10.3935	4.9762	3.59447	8.14513	4.45812	5.79955	2.55649	4.01554	8.22521	3.99424	5.58867	4.78965	5.50915	4.14211	6.0384	4.04354	8.93799	5.41658	6.38616	6.33477	5.33257	4.27505	10.2961	2.46887	6.90578	1.76832	2.88776	5.55743	12.4196	6.11246	6.90676	4.15476	4.30767	3.61409	2.40309	2.41714	5.97099	6.03688
CONTROL_SAMPLE_US_CS_AS_2 2	4.39894	5.78491	5.31919	3.97379	5.55088	4.82513	5.35904	4.2266	3.26958	7.46778	5.14868	9.11379	4.14267	5.80378	8.3466	4.4802	5.19086	2.82247	3.60816	8.0104	3.89958	5.31243	4.14999	4.96126	3.80437	5.12596	4.38338	9.50484	5.32373	6.2121	5.31679	4.90564	4.52139	10.334	3.01457	6.29617	1.86886	2.74594	5.42653	12.3314	6.4156	5.33625	4.84101	4.54991	1.61547	3.73074	2.91723	6.13793	6.07344
P_3	5.03596	5.84867	5.50521	4.57003	5.64677	5.6386	5.49705	4.20772	2.95485	7.44258	5.153	10.6711	5.14234	3.91253	8.14031	4.7849	5.51356	1.11078	4.32591	7.90502	4.06023	4.18224	3.84032	4.85547	3.53949	5.27477	3.95029	9.6986	6.52654	5.69167	5.30793	5.46816	3.94143	10.4025	2.39735	6.24768	1.83577	3.00774	5.93628	12.3904	6.18246	3.86609	4.4769	5.13723	3.84761	3.13074	1.93846	4.41231	6.07372
P_11	4.91699	6.09368	5.19715	5.02146	5.88429	5.03657	6.08974	4.58994	3.67832	7.80755	6.43826	10.7051	4.47826	3.1019	9.35513	5.1912	6.18374	3.0056	4.82972	8.45495	4.42709	5.82006	4.6863	5.47903	4.86631	5.16626	5.29659	10.0501	5.57618	3.49213	6.29975	4.6525	4.86355	11.9561	2.85991	5.49042	1.80623	3.391	6.20498	13.0844	6.89893	7.3927	3.08031	5.13092	3.15	3.52972	3.4214	6.18278	6.13419
P_19	5.37661	5.58081	5.39585	4.45345	6.39518	5.64159	6.12731	5.04763	3.71587	7.72567	5.91568	10.0017	5.71039	5.18846	8.20347	5.34927	5.48224	5.16929	4.37685	9.10878	4.64499	5.69657	4.72647	5.20024	4.53939	5.38447	4.54677	10.1192	4.87205	6.59621	5.79025	5.29235	7.14067	10.1852	2.34507	5.38089	2.13293	2.69545	6.30613	13.0179	6.4813	6.42457	5.71854	5.0927	3.04666	3.71812	3.32745	4.22128	6.15936
P_4	4.60181	4.64514	5.02757	4.56389	5.69474	4.57509	5.6113	4.5877	3.3247	7.72917	5.28966	9.8533	4.21802	4.12316	7.97292	4.8117	4.88422	4.78901	3.83945	7.95437	3.94192	5.34756	6.25423	5.42202	4.04788	4.97742	4.84401	9.75984	5.41284	5.64404	5.64697	4.24677	6.14957	9.93557	2.76275	5.65311	1.98819	3.06057	5.61654	13.068	6.51749	3.72727	3.70111	4.9687	3.19063	2.64827	2.08271	5.63029	6.36404
P_12	4.82707	5.70567	5.58798	4.70249	5.90421	4.34728	5.72938	4.99425	4.1081	7.82744	5.88425	10.7406	5.1556	4.47052	8.05278	5.54001	5.60411	2.09844	4.14763	8.48819	4.30319	5.1979	5.19565	5.1528	4.22749	5.43202	5.19948	9.35931	5.61644	6.19649	6.22127	5.31809	5.71912	11.1356	2.70912	6.31632	1.77161	2.80198	6.24048	12.8494	6.97155	5.97917	4.95445	5.51958	3.13653	4.28539	3.05089	4.03427	6.10024
P_20	5.47193	4.90023	5.6751	5.59936	7.18815	4.27311	6.14183	5.09424	4.09723	7.92553	6.64731	10.2988	5.82368	4.92777	9.10227	5.34868	5.85007	3.58311	4.54305	8.63108	4.56033	5.7233	5.37873	5.54158	4.08351	5.46059	4.88872	10.2652	5.55047	6.42421	5.73929	5.73612	6.89502	11.3218	2.98365	5.61122	2.04001	3.18004	6.38194	12.9272	7.16145	6.10428	5.62244	5.40091	3.35916	2.70687	3.88753	5.16607	6.14026
P_5	5.13347	4.80497	5.66245	5.03441	5.79164	5.43695	5.72985	5.75421	2.99437	7.40855	5.3066	10.8996	4.34137	3.54258	8.16041	4.74835	5.66844	1.33769	4.71327	7.97278	3.74883	5.04356	4.86344	4.8578	3.76043	6.25682	4.56212	9.81011	6.48779	5.9003	6.16284	4.75009	4.47161	10.4779	3.05273	5.2099	1.91944	3.15745	5.41206	13.1638	6.88566	4.71568	4.61231	4.60505	4.02009	2.34459	3.2637	4.23375	6.12679
P_13	4.94543	6.02809	5.9879	4.34301	5.54272	5.15512	5.3421	4.40833	3.50446	7.73114	5.34256	10.3805	4.44704	4.68197	8.62809	4.85488	5.87725	2.21184	4.39682	8.41128	3.87772	5.62698	4.13896	5.76217	4.07022	5.24791	5.07144	9.9577	5.88179	5.60683	5.96441	4.67134	4.7784	9.93732	2.78156	6.98598	2.05757	2.84978	5.72124	12.0018	6.48159	3.01272	3.89842	5.09777	3.71416	3.39724	2.23014	6.87265	6.36522
P_21	5.54713	7.0836	5.73579	4.50414	6.64288	4.03825	6.25758	4.91547	3.67296	8.18875	6.16962	10.289	5.63803	5.14001	8.69939	5.68686	6.25863	3.83899	4.38017	8.83912	4.93007	5.899	4.65243	5.23241	4.22325	5.45733	6.67983	10.0677	6.15833	7.82251	5.2014	4.75009	6.86273	10.7016	2.93845	7.43793	2.03528	2.63296	6.57253	12.6286	7.38667	7.98062	4.8139	5.41425	3.64547	3.26181	3.36303	5.88339	7.24727
P_6	4.69708	4.45353	5.79187	4.12259	5.80112	5.11512	5.50037	4.64994	3.5975	7.68799	5.27697	9.48287	3.57246	3.76941	8.12549	4.33782	5.82272	3.10013	3.87945	8.03074	4.25385	5.37695	4.20075	5.00275	3.79321	5.81778	3.11377	8.70821	5.29483	7.45023	5.25515	5.43126	4.21747	9.34614	2.32817	6.74686	1.90505	2.52516	5.89094	12.4723	6.06935	7.44464	3.56613	4.54105	3.08031	2.61909	2.20422	8.33235	5.70108
P_14	5.05304	5.91504	5.38638	4.69118	5.80087	4.31632	5.85776	4.69184	3.78256	7.84678	5.76735	10.7099	4.43515	4.38954	8.49966	4.69098	6.11939	3.12075	4.54893	8.65005	4.14843	5.6754	4.11513	5.19533	5.18315	6.00353	3.61087	10.1045	5.89114	6.6788	8.66351	4.83478	4.37256	11.1672	2.9696	6.49016	1.94525	3.29809	5.78363	13.1418	6.318	5.40607	4.15994	4.8913	3.09649	2.76109	3.63055	6.99394	6.08265
P_7	5.33096	5.63829	5.58204	4.27863	6.15253	6.87161	5.69662	5.88334	3.92109	7.66677	6.46884	10.5225	5.36203	5.09122	8.03137	5.27818	5.91606	5.24319	3.83959	8.35384	4.36958	5.328	5.03979	4.88203	3.73349	5.51094	4.7703	9.57276	5.12864	6.11145	6.56453	4.84962	6.52865	9.7766	3.21658	5.49685	2.18875	3.15253	5.76774	12.7533	7.28099	4.20342	7.15232	5.36768	3.26149	4.32825	3.54111	4.95169	5.78361
P_15	6.03601	5.39608	5.78449	3.56896	6.92933	4.04463	6.89133	5.75705	4.5225	7.93056	6.40087	10.2963	5.42544	4.92886	8.88899	5.44286	5.88896	4.92541	3.97669	8.83333	4.75922	5.9226	4.50991	5.38029	4.63172	5.24882	4.12404	9.23101	5.35489	4.81348	6.74691	5.26494	7.97147	11.1126	3.24905	6.72146	1.99719	3.34545	6.11909	12.088	7.06958	5.05303	4.69331	5.79506	2.99712	3.47725	3.67508	6.74735	6.3393
P_8	4.85382	4.54828	5.74596	3.79933	5.64566	5.74858	5.29115	4.97585	3.77126	7.69982	7.75607	10.3143	5.26088	4.39967	8.64168	4.84031	5.47331	3.26356	4.22512	7.90719	3.86798	5.44694	4.65856	5.00134	3.54656	5.41948	5.04091	9.21311	5.65246	4.99201	5.30477	4.8619	6.43727	10.3302	2.73005	5.94105	2.02335	3.17427	5.66439	12.1937	6.10988	5.15708	5.93878	5.09768	3.5848	5.31146	2.64522	5.1996	6.32814
P_16	5.61103	5.91593	6.15384	4.21634	6.8816	5.56749	6.29844	5.34972	4.27593	8.2605	6.45712	10.9541	6.06777	4.50526	8.8217	5.23315	6.44042	2.55155	4.07048	8.79388	4.49566	5.78111	5.05407	5.48712	4.42115	6.53481	6.09209	9.94831	6.78763	7.39526	4.87622	6.07662	5.87756	12.3346	3.7381	7.38273	1.85205	3.99641	6.58495	13.595	7.82019	4.67581	7.12935	5.44794	3.96265	2.99727	3.04793	5.61895	6.45177
LOD	1.53023	1.01978	1.26887	1.07506	1.02049	0.15559	0.88681	0.90934	0.90874	0.95799	-0.24374	0.89733	0.72794	0.40347	-0.17388	0.43161	0.10456	0.88443	-1.87464	0.70485	1.24627	0.39803	0.9908	0.07401	0.93945	1.37333	0.20166	0.72112	-0.02224	0.97755	0.29236	1.49286	-1.061	1.51582	0.65451	0.57748	1.86253	0.6014	1.57733	1.37285	0.94434	1.40273	0.18959	0.54199	0.79764	0.36248	-0.83453	1.24683	1.30666
Missing Data freq.	0.04348	0.04348	0.04348	0.04348	0.04348	0.04348	0.04348	0.04348	0.04348	0.04348	0.04348	0.04348	0.04348	0.04348	0.04348	0.04348	0.04348	0.08696	0.04348	0.04348	0.04348	0.04348	0.04348	0.04348	0.04348	0.04348	0.04348	0.04348	0.04348	0.04348	0.04348	0.04348	0.04348	0.04348	0.04348	0.04348	0.30435	0.04348	0.04348	0.04348	0.04348	0.04348	0.04348	0.04348	0.04348	0.04348	0.04348	0.04348	0.04348
Normalization	IPC Normalized	IPC Normalized	IPC Normalized	IPC Normalized	IPC Normalized	IPC Normalized	IPC Normalized	IPC Normalized	IPC Normalized	IPC Normalized	IPC Normalized	IPC Normalized	IPC Normalized	IPC Normalized	IPC Normalized	IPC Normalized	IPC Normalized	IPC Normalized	IPC Normalized	IPC Normalized	IPC Normalized	IPC Normalized	IPC Normalized	IPC Normalized	IPC Normalized	IPC Normalized	IPC Normalized	IPC Normalized	IPC Normalized	IPC Normalized	IPC Normalized	IPC Normalized	IPC Normalized	IPC Normalized	IPC Normalized	IPC Normalized	IPC Normalized	IPC Normalized	IPC Normalized	IPC Normalized	IPC Normalized	IPC Normalized	IPC Normalized	IPC Normalized	IPC Normalized	IPC Normalized	IPC Normalized	IPC Normalized	IPC Normalized
[truncated: 45 more columns]

## Sheet: raw_Batch2
Q-00955_Castrillon	Olink NPX Manager 3.3.2.434
NPX data
Panel	Olink Target 96 Cardiovascular III(v.6114)	Olink Target 96 Cardiovascular III(v.6114)	Olink Target 96 Cardiovascular III(v.6114)	Olink Target 96 Cardiovascular III(v.6114)	Olink Target 96 Cardiovascular III(v.6114)	Olink Target 96 Cardiovascular III(v.6114)	Olink Target 96 Cardiovascular III(v.6114)	Olink Target 96 Cardiovascular III(v.6114)	Olink Target 96 Cardiovascular III(v.6114)	Olink Target 96 Cardiovascular III(v.6114)	Olink Target 96 Cardiovascular III(v.6114)	Olink Target 96 Cardiovascular III(v.6114)	Olink Target 96 Cardiovascular III(v.6114)	Olink Target 96 Cardiovascular III(v.6114)	Olink Target 96 Cardiovascular III(v.6114)	Olink Target 96 Cardiovascular III(v.6114)	Olink Target 96 Cardiovascular III(v.6114)	Olink Target 96 Cardiovascular III(v.6114)	Olink Target 96 Cardiovascular III(v.6114)	Olink Target 96 Cardiovascular III(v.6114)	Olink Target 96 Cardiovascular III(v.6114)	Olink Target 96 Cardiovascular III(v.6114)	Olink Target 96 Cardiovascular III(v.6114)	Olink Target 96 Cardiovascular III(v.6114)	Olink Target 96 Cardiovascular III(v.6114)	Olink Target 96 Cardiovascular III(v.6114)	Olink Target 96 Cardiovascular III(v.6114)	Olink Target 96 Cardiovascular III(v.6114)	Olink Target 96 Cardiovascular III(v.6114)	Olink Target 96 Cardiovascular III(v.6114)	Olink Target 96 Cardiovascular III(v.6114)	Olink Target 96 Cardiovascular III(v.6114)	Olink Target 96 Cardiovascular III(v.6114)	Olink Target 96 Cardiovascular III(v.6114)	Olink Target 96 Cardiovascular III(v.6114)	Olink Target 96 Cardiovascular III(v.6114)	Olink Target 96 Cardiovascular III(v.6114)	Olink Target 96 Cardiovascular III(v.6114)	Olink Target 96 Cardiovascular III(v.6114)	Olink Target 96 Cardiovascular III(v.6114)	Olink Target 96 Cardiovascular III(v.6114)	Olink Target 96 Cardiovascular III(v.6114)	Olink Target 96 Cardiovascular III(v.6114)	Olink Target 96 Cardiovascular III(v.6114)	Olink Target 96 Cardiovascular III(v.6114)	Olink Target 96 Cardiovascular III(v.6114)	Olink Target 96 Cardiovascular III(v.6114)	Olink Target 96 Cardiovascular III(v.6114)	Olink Target 96 Cardiovascular III(v.6114)
Assay	TNFRSF14	LDL receptor	ITGB2	IL-17RA	TNF-R2	MMP-9	EPHB4	IL2-RA	OPG	ALCAM	TFF3	SELP	CSTB	MCP-1	CD163	Gal-3	GRN	NT-proBNP	BLM hydrolase	PLC	LTBR	Notch 3	TIMP4	CNTN1	CDH5	TLT-2	FABP4	TFPI	PAI	CCL24	TR	TNFRSF10C	GDF-15	SELE	AZU1	DLK-1	SPON1	MPO	CXCL16	IL-6RA	RETN	IGFBP-1	CHIT1	TR-AP	GP6	PSP-D	PI3	Ep-CAM	AP-N
Uniprot ID	Q92956	P01130	P05107	Q96F46	P20333	P14780	P54760	P01589	O00300	Q13740	Q07654	P16109	P04080	P13500	Q86VB7	P17931	P28799	NA	Q13867	P98160	P36941	Q9UM47	Q99727	Q12860	P33151	Q5T2D2	P15090	P10646	P05121	O00175	P02786	O14798	Q99988	P16581	P20160	P80370	Q9HCB6	P05164	Q9H2A7	P08887	Q9HD89	P08833	Q13231	P13686	Q9HCN6	P35247	P19957	P16422	P15144
OlinkID	OID00563	OID00564	OID00565	OID00566	OID00567	OID00568	OID00569	OID00570	OID00571	OID00572	OID00573	OID00574	OID00575	OID00576	OID00577	OID00578	OID00579	OID00131	OID00581	OID00582	OID00583	OID00584	OID00585	OID00586	OID00587	OID00588	OID00589	OID00590	OID00591	OID00592	OID00593	OID00594	OID00595	OID00596	OID00597	OID00598	OID00599	OID00600	OID00601	OID00602	OID00603	OID00604	OID00605	OID00606	OID05026	OID00608	OID00609	OID00610	OID00611
38	5.5984	4.27746	5.56781	4.45291	7.23695	3.62167	5.59772	5.32028	4.76975	8.17872	6.29222	9.77568	6.18227	6.0731	8.40259	6.0372	5.96486	4.98834	3.98307	9.01711	4.4875	5.95992	5.03688	3.70381	3.9427	6.17871	8.30153	9.47162	6.85893	6.22906	7.67437	7.19911	6.96079	11.3458	3.19063	6.50576	2.32987	3.54959	6.81397	12.6206	7.63315	3.57977	4.99888	5.29544	2.65211	3.04688	4.33897	5.97916	6.52064
44	4.78995	4.88643	5.35349	4.38157	5.42244	6.17568	4.75636	4.16508	4.21844	7.38338	5.58596	11.6197	4.55473	5.31531	8.98277	5.59386	6.08361	2.64684	3.62741	8.19614	3.19984	5.37813	4.38432	3.54428	3.69489	4.9986	5.86159	9.02574	6.33519	5.1969	6.17248	6.124	6.89975	12.5207	3.30794	5.78726	2.08	3.1189	6.07763	12.516	7.44907	7.58087	4.18654	5.0109	3.59312	4.94643	2.71147	6.65541	5.81518
43	5.27789	4.43802	5.69243	4.59833	6.71441	4.39951	5.46034	5.86044	4.4892	8.03984	6.30399	10.6191	4.47406	5.30559	9.53536	5.19747	5.78349	5.9693	4.06129	8.72464	4.18376	6.48514	4.80342	4.35597	4.02634	6.16166	5.53619	10.0904	5.3592	5.65333	6.56285	7.2688	6.47306	11.9725	2.59224	6.39794	2.59945	3.45033	6.38709	13.0023	8.29576	6.30195	5.87239	6.30014	3.11856	3.21381	2.91494	7.33722	6.47932
39	5.65286	4.17685	5.35992	4.59617	6.41635	5.22614	5.39225	5.30068	5.00928	7.62759	6.20557	11.7762	5.08566	5.22545	9.23538	5.70955	6.12516	5.66095	3.9956	8.71405	3.98904	5.50885	4.71608	3.68983	4.0046	5.80248	6.61409	9.25962	6.89295	7.18167	6.14378	6.79085	8.92204	11.56	2.52254	6.25952	2.3154	3.59607	6.58588	12.6072	6.71914	4.55141	4.32949	6.14249	3.22484	2.94147	3.49529	5.68296	6.0433
52	4.33136	3.86383	4.82116	4.44501	5.71243	3.86002	5.04409	4.82039	3.61856	7.60608	4.6683	9.95801	3.41831	4.66182	8.0662	4.85965	4.89455	5.03216	3.69557	7.82122	3.46931	5.2467	5.50158	4.01681	4.21244	5.2608	5.13472	9.56018	5.47321	5.81959	4.78973	5.15098	6.12047	10.5521	2.03612	5.56535	2.25855	3.17694	5.66336	12.7902	6.04796	3.62642	3.5674	5.32109	2.85013	2.43764	2.14404	5.56947	6.39209
CONTROL_SAMPLE_US_CS_AS_2 1	3.90781	4.44575	4.60494	3.73344	5.28106	3.69097	4.44607	4.23659	3.1827	6.97491	4.18317	8.53209	3.13202	5.5939	8.12554	4.34258	4.91886	2.62276	3.10998	7.56996	3.02583	4.99706	3.18401	3.2196	3.52207	4.91921	4.43907	8.91064	4.88467	6.0898	4.73088	5.49916	4.11211	10.7131	2.15778	5.90369	2.07677	2.74384	5.18748	11.8902	5.74258	4.70496	4.38812	4.62898	1.71719	3.96643	2.67169	5.80826	5.79857
40	4.73692	4.39169	5.76422	4.37722	5.625	3.84317	5.18531	4.62083	3.77288	7.86162	5.11028	10.2685	4.78573	4.82783	8.95976	5.37619	5.70686	4.54926	4.14467	8.46693	3.45614	5.72795	4.13072	3.83543	4.17032	6.36081	5.81826	9.18634	5.17747	4.9953	5.30911	6.45628	4.94304	11.568	2.51125	6.48991	1.99925	3.1252	6.23018	11.9831	5.98806	6.14749	5.33417	5.06604	3.08605	2.2739	2.65662	7.01931	6.3565
8	4.40705	3.41483	5.29103	3.92237	5.54397	4.03493	4.68977	4.79177	3.64949	7.31784	4.47402	9.65216	2.75903	4.17209	8.0268	4.31871	5.702	3.14391	3.612	7.82212	3.39217	5.12119	3.48823	3.29697	3.66636	5.67475	3.20609	8.32594	5.40753	7.46998	4.16874	6.06693	4.13179	9.75418	1.60053	6.46393	1.78701	2.41336	5.84997	12.2952	5.52648	6.70437	3.32603	4.68379	2.73771	2.63245	2.1881	7.97998	5.54656
6	5.21108	5.52333	5.85512	3.82633	6.049	3.43186	5.2747	4.9079	4.25356	8.1863	6.02944	11.6889	4.86708	4.97115	8.55775	5.63401	5.85685	2.868	4.85456	8.7105	3.74175	6.14225	4.65648	4.13203	5.12915	6.18708	6.06575	9.90952	6.62994	5.7168	6.749	6.61061	6.09863	12.5968	2.595	6.57067	2.78144	3.62948	6.4692	12.768	6.61946	4.33833	4.0266	6.44604	4.06834	2.43402	4.07284	7.38753	6.63699
53	5.22737	4.74797	5.8388	4.81008	6.11767	3.80945	4.94627	5.16327	4.06633	7.83623	5.98745	11.3715	5.46634	5.13915	9.17935	5.4084	5.68382	7.99189	4.25178	8.83443	3.49459	6.04478	4.60121	3.69472	4.20841	6.00794	6.0189	9.40237	6.20671	6.98609	5.35006	5.77278	6.10087	10.7441	2.04427	6.01959	2.55207	3.60674	6.31497	12.7155	6.97151	6.37315	6.3687	5.67985	3.80981	3.98074	3.38922	6.0891	6.04603
37	4.92819	4.85318	5.5617	3.76442	6.74034	6.35586	5.1496	5.65638	4.02497	8.12143	5.51519	9.69991	5.62614	5.32363	8.80953	5.80244	5.35769	3.5802	3.47327	8.44024	3.75434	5.00003	4.20638	3.28639	3.8335	6.17927	7.49976	9.71924	6.13662	6.43996	5.24835	6.19366	5.80709	11.2993	3.39469	5.81667	1.93878	3.86138	6.16867	13.1975	6.91312	5.21043	6.0926	5.96156	1.77341	3.82895	2.89174	6.98515	6.53098
CONTROL_SAMPLE_US_CS_AS_2 2	3.72326	4.49312	4.49305	3.42262	5.05279	3.51811	4.19219	4.10708	2.96606	6.88859	4.11326	8.50635	2.94554	5.48528	7.98331	4.17217	4.84779	2.37979	3.06252	7.57845	2.91524	4.80022	3.14318	3.12052	3.34621	4.73874	4.30616	8.85708	4.81892	6.05432	4.55165	5.30655	3.94066	10.6286	2.0225	5.85755	1.80726	2.54194	5.09084	11.8962	5.59659	4.58151	4.3306	4.51632	1.20862	3.37481	2.61132	5.8355	5.74469
55	4.33044	4.78663	5.20239	4.26879	5.16197	4.9172	4.88999	4.28538	3.69495	7.24776	4.82965	10.0837	4.40917	4.94382	8.15505	5.48198	5.96635	4.36735	4.086	7.94633	3.2641	5.02509	4.32807	3.37732	3.56525	5.04539	5.03363	9.76972	6.17332	5.49078	5.10626	5.32364	5.16309	11.3384	2.00896	5.60374	2.03499	2.68351	6.04581	12.2374	5.76959	6.27473	6.09325	5.91739	2.89994	3.60302	3.24605	5.49929	6.07501
33	4.73318	6.32483	4.64379	5.10082	5.71128	5.48817	5.05292	5.82446	4.39034	7.85019	5.3778	11.3819	5.28713	4.69788	7.65391	6.80962	5.73875	4.52186	6.11473	8.6609	3.73427	6.54775	5.08078	3.29854	3.90759	5.07161	6.00069	10.8706	6.11713	5.07644	6.67122	6.04165	6.17639	13.2241	3.03448	5.56306	2.646	3.83777	7.18643	13.026	6.14218	6.72479	6.34384	6.90426	3.51272	1.93964	3.17853	7.80275	7.61511
49	4.70777	4.81422	4.85254	4.25677	5.47121	4.0402	4.74793	4.85697	4.02612	7.42091	4.88556	10.5951	4.19489	4.28032	8.53747	4.58097	5.29907	1.95964	3.49454	8.49782	3.22896	4.70659	4.16775	3.88535	4.195	5.6709	5.16069	8.83629	6.26103	6.04359	4.68103	5.72446	5.40688	11.2039	2.11969	6.66201	2.24421	2.77161	6.09792	12.2642	6.18136	3.74531	4.71446	5.32489	3.17477	2.81192	2.27661	4.51325	6.39025
26	4.63057	4.8475	5.00637	4.41304	5.61481	3.33618	5.02738	4.90299	3.8248	7.52916	4.99944	10.492	3.66988	4.616	8.44892	4.59239	5.9966	3.20673	4.26571	8.4234	3.41869	5.43751	3.29389	3.54471	4.97412	6.03777	3.86968	9.75256	5.78799	6.77819	7.98782	5.55702	4.30827	11.5585	2.28248	6.30793	2.03977	3.20223	5.74311	12.8642	5.68564	4.91353	3.8547	5.18085	2.62582	2.80645	3.64548	6.8542	5.9702
41	4.52851	3.13161	5.53074	4.25679	5.44072	3.58626	4.82367	4.5368	3.98702	7.53458	4.87938	9.51392	3.96512	4.39697	8.59746	4.70114	6.00352	1.6247	3.75607	8.26581	3.29672	6.13447	3.95207	3.94756	3.88998	5.99729	4.70659	8.95915	5.74663	5.91345	7.16106	6.79146	4.03805	11.9449	2.53811	5.98669	1.78504	2.90334	5.86679	11.7609	6.6151	7.1846	3.23805	4.67529	3.27902	2.77005	2.83715	4.31886	6.5067
45	4.89034	4.09588	5.25841	4.51013	6.2793	2.94881	5.18729	5.32471	4.1997	7.86606	5.63555	10.3447	4.01738	5.12404	8.49598	5.16262	5.85749	3.31457	4.52882	8.17146	3.53456	5.57729	3.83117	3.45039	4.46003	5.89956	4.85739	8.81326	5.35412	5.83025	3.70796	5.77712	6.73803	11.1972	1.80913	6.23336	2.05292	2.72888	6.31818	12.3913	5.53949	6.22561	5.65997	5.14892	2.88598	3.56588	3.31746	5.93085	6.17506
19	5.57114	4.09683	5.18915	5.02494	7.19929	4.0648	5.82801	6.10273	3.91146	7.87868	6.30621	10.1947	4.9177	5.27369	8.84292	5.2162	6.51516	7.76533	3.5353	9.10682	4.38174	5.88876	4.99282	4.01898	4.38025	6.47406	6.57471	9.35259	5.0392	5.21046	5.50667	6.25715	6.62727	10.7695	2.1328	7.94707	2.40903	3.06627	6.28085	12.2135	6.7563	5.71821	4.31971	5.53503	2.95859	3.85961	4.24349	6.56223	6.26889
35	4.41446	3.43898	4.83093	3.58729	5.6585	4.40261	4.95071	4.16136	3.59117	7.52053	4.98608	9.514	4.07587	5.12583	7.66213	5.37765	5.28569	3.46263	3.20437	8.40114	3.41928	5.3377	4.2102	3.68947	4.02431	6.06436	5.60208	9.13984	4.08469	5.35197	5.7728	6.41313	5.26674	11.2288	2.27986	6.23095	2.38352	2.74752	6.09299	12.0815	6.20155	4.67954	-0.2003	4.99651	2.25044	4.31994	3.81796	6.69487	6.13391
22	4.84176	4.53339	5.67843	4.47453	6.03622	4.07078	5.04168	5.05974	4.51466	7.55706	5.66243	10.5783	5.20567	5.4678	8.10872	5.31478	5.77785	1.75538	4.50741	8.39948	4.01704	5.85063	4.65563	3.45348	3.47874	5.59458	7.28631	9.91394	6.85399	5.61155	4.81213	6.40746	6.67166	11.2917	2.083	6.14979	2.36763	3.40354	6.56188	13.1448	5.70787	4.69256	3.02566	5.82479	3.00972	3.83687	4.07619	6.64363	6.45208
34	5.36355	3.8332	5.312	4.94014	6.34415	3.98975	5.04188	5.09865	3.73377	7.70517	5.48206	11.8381	5.07923	4.65621	8.16399	5.10073	5.22182	3.28551	4.03309	8.33791	3.74346	5.44171	4.12148	3.67973	3.91973	6.19716	5.83172	9.34903	6.6017	6.51892	4.83173	6.34691	5.81823	10.9316	2.23869	6.36165	2.20152	3.2565	6.00931	12.5943	6.41534	6.20858	4.05817	5.72863	3.5286	3.31359	2.27889	5.43787	6.24139
10	4.44243	4.97719	4.69397	4.55155	5.63996	3.85659	5.12258	4.6571	3.65874	7.43979	5.48715	10.241	3.5745	3.43165	9.15969	5.05664	5.94198	3.05808	4.51051	8.05523	3.4348	5.46797	3.68267	3.66583	4.65102	5.22711	5.21629	9.61168	5.33783	3.69292	5.42868	5.23325	4.62385	12.187	1.91863	5.20378	1.93798	3.25501	6.01261	12.6796	6.18033	6.66513	2.79924	5.34653	2.54654	3.07251	3.27136	6.0663	5.91332
28	5.02106	4.63289	5.51062	3.70159	5.61011	4.26496	4.80903	4.66853	4.18857	7.65366	5.40619	11.4369	3.99135	5.25916	7.75334	5.44551	5.57579	3.25838	4.09995	8.30918	3.37216	5.71381	4.87963	3.37211	3.83085	5.31915	4.78817	9.78852	5.87462	5.66628	5.93418	5.68046	5.53021	11.1936	2.36844	6.1109	2.29908	2.95282	6.24969	12.6346	5.75772	6.33295	4.4078	5.38609	3.5627	2.6253	2.01816	6.31848	6.36285
56	5.29096	4.21773	4.83871	4.68686	5.93927	4.39839	5.35292	4.81533	2.81093	7.3965	4.9578	11.5737	4.90956	5.20425	7.85244	4.58874	5.61109	2.2429	4.1412	8.42257	3.50078	5.05722	3.28995	3.56837	4.00734	6.21064	4.26035	9.01422	6.90713	5.06375	5.94977	5.15549	4.66756	11.1008	1.81646	6.26418	1.9695	3.01857	6.03711	12.6476	5.3395	5.4551	3.48321	5.59988	3.97732	3.53105	3.80224	4.77006	6.54945
32	4.63316	4.20831	5.34151	4.61911	5.77684	4.64666	4.92788	4.68583	5.24209	7.43226	4.98255	10.9672	3.47915	4.56979	8.22934	5.05558	5.49611	1.58643	3.90901	7.95856	3.4902	5.59245	5.24999	3.61116	3.99905	5.56835	4.90614	9.09658	5.18512	6.35097	5.70478	6.54269	6.1729	11.8305	2.42902	4.54288	2.11738	3.50766	5.75506	12.995	6.38954	6.29746	3.59339	5.91975	2.99389	2.46865	2.10299	5.55222	6.21065
65	4.59574	4.41723	4.87258	4.32886	5.21486	4.18042	4.43486	4.65422	3.82846	7.185	5.0256	11.0571	3.93199	4.66977	8.09694	4.7223	5.37051	2.21578	4.02989	7.96896	3.15946	5.16359	4.46663	3.78035	3.27675	5.46551	4.9639	8.91597	6.56623	6.76342	4.55777	5.66993	4.56768	11.157	2.15288	5.75649	2.23777	2.70653	5.35347	12.2108	5.72794	3.50187	4.45177	5.40715	3.46335	2.81793	2.88624	4.22317	5.76475
30	5.28125	4.74198	5.31983	4.36956	6.32184	5.93228	5.01307	5.79995	4.13102	7.68487	6.08256	11.027	4.92601	5.57873	8.22696	5.55031	6.09829	5.50722	3.91825	8.42902	3.81798	5.51156	4.48133	3.56591	3.86848	5.82845	5.21959	9.62177	5.54055	6.61698	5.8727	5.89715	6.62856	10.5135	2.83755	5.58475	2.24003	3.29904	6.0161	12.8926	7.0952	4.14997	7.19364	5.96175	3.02152	4.1857	3.90493	5.17304	5.93848
15	4.783	3.11813	4.88671	4.04135	6.00802	3.31139	5.25915	5.33362	3.66223	7.62087	5.17722	10.2958	4.44619	5.15166	7.64515	5.0114	5.81538	2.88769	3.46247	8.88754	3.43797	6.01314	3.76224	3.70194	4.72919	5.12203	5.44216	9.01486	4.95884	5.04519	5.01819	5.23062	4.93565	10.3252	1.56367	7.47436	2.09697	2.65839	6.11075	11.9029	6.04421	5.49334	5.02109	5.0717	2.59389	3.09572	2.29604	5.52481	6.0559
36	4.91135	4.34323	5.32471	3.7634	6.17205	4.48575	5.01879	4.74466	3.5581	7.64827	5.95861	10.539	4.73966	4.6356	8.48959	5.232	5.46617	5.19149	3.80443	8.45915	3.54119	5.34808	3.93803	3.51299	4.0544	5.88919	4.62444	9.00935	5.68597	5.28496	4.95228	5.48563	5.74598	11.2881	1.80014	6.86615	2.0095	2.08763	6.01408	11.9283	6.43106	6.14023	6.15334	5.26471	2.97101	3.41625	3.66616	6.12878	5.8724
29	4.88695	4.33835	5.4208	3.82441	5.94855	4.00515	5.24843	5.00711	4.82223	7.98376	5.18684	10.4582	4.30463	4.91993	8.12055	5.27892	5.73745	3.5596	3.34317	8.39634	3.86504	5.56873	3.87959	4.26029	4.44423	5.89424	5.40472	9.36877	5.36401	4.89701	4.87408	6.56434	5.29776	11.8546	1.94436	6.64818	2.32145	3.20656	5.89904	12.555	6.4681	4.27181	4.24662	5.23944	3.06892	3.99272	2.99409	6.58695	6.2104
24	4.40754	2.46822	4.70778	3.96318	5.41445	3.11683	4.72887	4.66578	3.87713	7.26256	5.24413	10.4227	4.35163	4.75215	7.58135	5.05884	5.50694	3.32908	3.80178	7.72765	3.24433	5.73008	4.4635	3.27485	3.76964	5.36758	4.50431	8.62474	5.02935	5.74273	6.3076	6.07041	5.69678	11.5384	1.39793	4.89003	2.18701	2.27383	5.48376	11.6916	5.46653	4.23551	6.03953	4.55467	2.61004	1.83507	2.87677	4.77642	5.35694
31	4.58132	4.23438	5.55777	4.41427	5.46304	3.87698	4.66155	4.26016	3.86217	7.5583	4.96624	11.0977	4.14423	4.71164	8.64828	4.94301	6.38139	1.71556	4.09567	8.03902	3.20117	5.2916	4.3212	3.91193	3.7896	5.77524	4.92672	9.2548	5.90121	6.75874	6.04942	5.54619	4.29188	10.7899	2.23264	6.09177	2.2679	2.99591	5.93708	12.206	6.62298	4.16843	5.28871	5.42567	3.35095	3.07857	1.58843	4.40339	6.15927
58	5.27519	4.51647	5.38638	4.57583	6.27174	5.17747	4.95081	5.48739	3.76084	7.63509	6.02767	11.3111	5.11262	5.28522	9.14407	5.34157	5.22949	5.22423	3.78969	8.53607	3.77887	5.71654	3.57865	3.59616	3.94961	5.98065	3.94327	9.65147	5.97579	5.6908	4.23916	6.41005	5.51406	12.099	2.30742	7.14008	2.20242	2.74944	6.27232	12.6884	6.31329	4.90682	5.87012	5.26342	3.42664	3.71291	3.96887	7.22213	6.01035
27	5.14098	3.5979	4.53427	3.36877	6.22264	4.14597	5.30222	5.11149	4.25254	7.86633	7.15472	10.3563	5.03041	4.72236	8.27892	6.09315	5.3772	4.04619	3.14792	8.54762	4.06113	6.18688	5.285	4.10366	3.47882	4.86792	5.42329	9.25425	4.19897	2.74283	5.45699	6.79815	6.70263	12.0933	2.18101	5.79321	2.38227	3.3355	6.54274	11.7526	7.10893	5.90592	7.8565	5.69275	2.69559	2.7345	6.43931	5.4713	6.35373
20	5.25454	3.21077	5.05619	4.42091	5.74781	4.024	4.95377	4.39075	3.72137	7.80141	5.32818	12.4174	4.73379	4.73174	8.32192	4.99434	5.41563	2.74684	4.40973	8.21797	3.58798	5.55686	3.7254	3.88132	4.12329	6.22098	4.30261	9.39895	7.07268	4.9673	5.22494	5.47328	4.11577	10.2047	1.72636	6.6484	2.08576	2.86954	6.00928	11.9823	5.9489	5.99098	3.85545	5.17063	4.19081	3.63637	2.91448	6.85567	6.36283
42	5.28516	3.76508	5.43108	3.62495	6.42256	3.87502	5.44987	4.84623	3.83034	7.70521	5.72659	10.3841	5.19393	4.7764	8.90857	5.02842	5.49905	8.66525	3.68729	8.90297	3.47265	6.16282	4.2844	4.53818	4.51649	5.4824	5.85696	8.89434	4.90093	8.25081	6.26254	6.4542	5.91298	11.317	2.1174	6.25777	2.20722	2.95642	5.60138	12.0229	6.10233	7.22975	5.24461	4.87092	3.01968	3.56837	3.67376	7.19117	6.31943
LOD	1.99002	0.20538	1.23488	1.79038	2.53081	0.46082	1.45093	0.77651	0.94687	0.71889	-0.39077	1.66643	0.4825	1.07035	1.23345	0.50556	-0.64688	1.78483	-1.7798	0.39532	1.18542	0.84478	0.97622	-0.25638	1.63375	2.00087	0.61725	0.92756	-1.65539	1.1142	0.90949	1.75577	0.7133	1.50778	0.24218	1.25102	1.86562	0.36918	1.45906	1.7151	0.48816	2.04992	0.23737	1.25631	0.84288	1.8024	0.35307	2.01529	0.89073
Missing Data freq.	0	0	0	0	0	0	0	0	0	0	0	0	0	0	0	0	0	0.10811	0	0	0	0	0	0	0	0	0	0	0	0	0	0	0	0	0	0	0.08108	0	0	0	0	0	0.02703	0	0	0	0	0	0
Normalization	IPC Normalized	IPC Normalized	IPC Normalized	IPC Normalized	IPC Normalized	IPC Normalized	IPC Normalized	IPC Normalized	IPC Normalized	IPC Normalized	IPC Normalized	IPC Normalized	IPC Normalized	IPC Normalized	IPC Normalized	IPC Normalized	IPC Normalized	IPC Normalized	IPC Normalized	IPC Normalized	IPC Normalized	IPC Normalized	IPC Normalized	IPC Normalized	IPC Normalized	IPC Normalized	IPC Normalized	IPC Normalized	IPC Normalized	IPC Normalized	IPC Normalized	IPC Normalized	IPC Normalized	IPC Normalized	IPC Normalized	IPC Normalized	IPC Normalized	IPC Normalized	IPC Normalized	IPC Normalized	IPC Normalized	IPC Normalized	IPC Normalized	IPC Normalized	IPC Normalized	IPC Normalized	IPC Normalized	IPC Normalized	IPC Normalized
[truncated: 45 more columns]
