# Supplementary material for: Discovery of plasma proteins and metabolites associated with left ventricular cardiac dysfunction in pan-cancer patients
Source: Cardiooncology. 2025 Feb 13;11:17. doi: 10.1186/s40959-025-00309-6 (PMC11823021; doi:10.1186/s40959-025-00309-6)
Supplement: Supplementary file 3 — Supplementary Material 3. [file 40959_2025_309_MOESM3_ESM.xlsx]

## Sheet: FDR
All Metabolites and corresponding p-value, q-value, and fold change
Group	P-value	q-value	FC
Uridine	0.000164874	0.0440214	1.38078
Hexanoic acid	0.00161008	0.159796	0
Œ≥-Glu-Val	0.00179547	0.159796	1.36226
Indole-3-acetic acid	0.00287326	0.19179	0.22069
Tyr	0.00871109	0.465172	0.798968
1-Methyl-4-imidazoleacetic acid	0.0148272	0.529301	2.05497
Isovalerylcarnitine	0.0173313	0.529301	0
Guanidinosuccinic acid	0.0173781	0.529301	1.84261
Decanoic acid	0.0199611	0.529301	2.11227
Œ≥-Glu-Glu	0.020039	0.529301	1.58443
1-Methylhistidine 3-Methylhistidine	0.0222348	0.529301	2.30864
Ethanolamine phosphate	0.0237888	0.529301	1.43911
Ectoine	0.0335207	0.647707	7.07023
Methionine sulfoxide	0.0470973	0.647707	0.748788
SDMA	0.0527094	0.647707	1.39354
3-Phenylpropionic acid	0.0546926	0.647707	0.325733
3-Aminoisobutyric acid	0.0565602	0.647707	1.58189
Glyoxylic acid	0.0602892	0.647707	0.283784
Kynurenine	0.0668813	0.647707	1.36051
Spermine	0.0686129	0.647707	5.85714
Isethionic acid	0.0729284	0.647707	1.33662
Urea	0.0735535	0.647707	1.18732
allo-Threonine	0.0765901	0.647707	0.403292
4-Methyl-2-oxovaleric acid 3-Methyl-2-oxovaleric acid 2-Oxohexanoic acid	0.0820843	0.647707	0.870582
Betaine	0.0825887	0.647707	1.18696
Creatinine	0.0827393	0.647707	1.26091
Gly-Gly	0.0850197	0.647707	0
2-Oxobutyric acid	0.0892879	0.647707	0
N-Acetylglucosamine	0.0893262	0.647707	1.28634
N-Acetylputrescine	0.0924309	0.647707	1.2363
N8-Acetylspermidine	0.0991665	0.647707	#DIV/0!
1-Methyladenosine	0.107371	0.647707	1.20381
Cysteine glutathione disulfide	0.111821	0.647707	1.28074
Carnitine	0.115122	0.647707	0.845794
2-Amino-2-(hydroxymethyl)-1,3-propanediol	0.118068	0.647707	0.1353
S-Methylcysteine-S-oxide	0.118183	0.647707	0.651737
N-Acetylalanine	0.122141	0.647707	1.20036
o-Hydroxyhippuric acid	0.130981	0.647707	7.95652
Homocitrulline	0.132222	0.647707	1.93392
XC0120	0.133188	0.647707	1.14112
4-Hydroxy-3-methoxyphenylglycol sulfate	0.133207	0.647707	0
XC0065	0.133843	0.647707	1.33224
Propionylcarnitine XC0061	0.154844	0.647707	0.759833
Gluconolactone	0.158605	0.647707	1.48525
Leu	0.15922	0.647707	0.906269
Choline	0.161811	0.647707	1.19696
N6-Acetyllysine	0.162155	0.647707	1.38667
Thiamine	0.163855	0.647707	0
Xanthine	0.165202	0.647707	5.89143
Glycerophosphocholine	0.168898	0.647707	0.907895
Œ≤-Ala	0.169436	0.647707	1.97132
Morpholine	0.172883	0.647707	0
Mannosamine	0.175795	0.647707	#DIV/0!
Hypotaurine	0.17659	0.647707	1.42829
Ascorbate 2-sulfate	0.176632	0.647707	1.18405
Phe	0.18075	0.647707	0.908425
Gln	0.190122	0.647707	0.945386
Betonicine	0.190477	0.647707	9.94059
Œ≥-Glu-Ser	0.19141	0.647707	1.18005
Arg	0.198157	0.647707	0.883864
Ibuprofen	0.200092	0.647707	0
Diethanolamine	0.201736	0.647707	1.44066
N6,N6,N6-Trimethyllysine	0.202215	0.647707	1.30181
2-Methylserine	0.20376	0.647707	0
Carboxymethyllysine	0.207502	0.647707	3.52632
Gluconic acid	0.208985	0.647707	1.26757
o-Hydroxybenzoic acid	0.209455	0.647707	2.42393
Trimethoprim	0.211122	0.647707	0
Sulfotyrosine	0.215802	0.647707	1.68285
XC0154	0.219513	0.647707	1.05332
2-Oxoisovaleric acid	0.220355	0.647707	0.911809
Gly-Leu	0.22482	0.647707	8.25806
4-Oxovaleric acid	0.228215	0.647707	30
XC0132	0.232508	0.647707	1.25494
Galacturonic acid Glucuronic acid	0.234827	0.647707	1.51236
XA0004	0.251896	0.647707	6.07407
3-Amino-2-piperidone	0.253463	0.647707	1.77301
Homovanillic acid	0.254425	0.647707	1.3633
N2-Phenylacetylglutamine	0.255596	0.647707	1.31104
Œ≥-Butyrobetaine	0.261635	0.647707	1.17606
Imidazole-4-acetic acid	0.266272	0.647707	18.4186
2-Hydroxybutyric acid	0.269731	0.647707	0.865295
XC0029	0.273189	0.647707	1.88629
Octanoylcarnitine	0.277373	0.647707	1.24472
Œ≥-Glu-Asp	0.277923	0.647707	4.78689
Trimethylamine N-oxide	0.278223	0.647707	1.45598
Pyridoxal	0.286615	0.647707	0
4-Methylpyrazole	0.294552	0.647707	2.39157
N,N-Dimethylglycine	0.295786	0.647707	1.35701
N1-Methylguanosine	0.297602	0.647707	1.96522
XC0016	0.301222	0.647707	1.37607
S-Methylcysteine	0.304684	0.647707	0.856197
Terephthalic acid	0.304786	0.647707	1.05906
Cystathionine	0.310302	0.647707	1.33523
ADMA	0.322725	0.647707	1.06849
Ribavirin	0.323475	0.647707	0
10-Hydroxydecanoic acid	0.323475	0.647707	0
2-Amino-2-methyl-1,3-propanediol	0.323475	0.647707	0
2-Hydroxyoctanoic acid	0.323475	0.647707	0
3-Aminopropane-1,2-diol	0.323475	0.647707	0
3-Methoxy-4-hydroxyphenylethyleneglycol	0.323475	0.647707	0
3-Phenyllactic acid	0.323475	0.647707	0
4-Guanidinobutyric acid	0.323475	0.647707	0
Ala-Ala	0.323475	0.647707	0
ATP	0.323475	0.647707	0
Cholic acid	0.323475	0.647707	0
Citraconic acid	0.323475	0.647707	0
GABA	0.323475	0.647707	0
Glycocholic acid	0.323475	0.647707	0
Homoserine	0.323475	0.647707	0
Indole-3-propionic acid	0.323475	0.647707	0
Minocycline_divalent	0.323475	0.647707	0
N-Acetylserine	0.323475	0.647707	0
N-Ethylglycine	0.323475	0.647707	0
N-Methyltyramine	0.323475	0.647707	0
Nœâ-Methylarginine	0.323475	0.647707	0
O-Acetylserine	0.323475	0.647707	0
Orotic acid	0.323475	0.647707	0
p-Chlorophenoxyacetic acid	0.323475	0.647707	0
Pantothenic acid	0.323475	0.647707	0
Tartaric acid	0.323475	0.647707	0
Taurocholic acid	0.323475	0.647707	0
Triethanolamine	0.323475	0.647707	0
Valeric acid	0.323475	0.647707	0
Vanillic acid	0.323475	0.647707	0
Imidazolelactic acid	0.332441	0.647707	10.0763
Sarcosine	0.333638	0.647707	1.16209
Ile	0.336355	0.647707	0.930917
Œ≥-Glu-Arg_divalent	0.336536	0.647707	0.90876
Alliin	0.337262	0.647707	3.67568
Urocanic acid	0.338388	0.647707	1.50933
7-Methylxanthine	0.339711	0.647707	2.13217
3-Hydroxypropionic acid	0.341969	0.647707	0.281481
1-Methyluric acid	0.343436	0.647707	#DIV/0!
Glucaric acid	0.343436	0.647707	#DIV/0!
N-Acetylhistidine	0.343436	0.647707	#DIV/0!
p-Anisic acid	0.343436	0.647707	#DIV/0!
threo-Œ≤-Methylaspartic acid	0.343436	0.647707	#DIV/0!
3-Methoxytyrosine 3-(3,4-Dihydroxyphenyl)-2-methylalanine	0.345148	0.647707	0.271226
Œ≥-Glu-Gly	0.345222	0.647707	0.750378
His	0.350625	0.647707	2.08139
Œ≥-Glu-Thr	0.352789	0.647707	1.10802
Uric acid	0.352917	0.647707	1.14286
Dimethylaminoethanol	0.353765	0.647707	3.15578
7-Methylguanine	0.353972	0.647707	1.3488
Hordenine	0.356082	0.647707	0.065
Œ≥-Glu-His	0.358087	0.647707	2.2282
Butyrylcarnitine	0.359029	0.647707	0.392157
Trimethylamine	0.367414	0.653009	1.42162
Glutathione (GSSG)_divalent	0.36974	0.653009	1.66893
Lactic acid	0.370712	0.653009	0.894852
N5-Ethylglutamine	0.37175	0.653009	17.1429
1H-Imidazole-4-propionic acid	0.393834	0.681661	10
4-Pyridoxic acid	0.397225	0.681661	0.297674
Anserine_divalent	0.399308	0.681661	3.57068
cis-4-Hydroxyproline	0.400389	0.681661	3.00578
Saccharopine	0.403377	0.681661	8.4
Orotidine	0.405219	0.681661	8.23529
Gly-Asp	0.408051	0.681661	0.46696
3-Indoxylsulfuric acid	0.408486	0.681661	1.19703
N‚Äô-Formylkynurenine	0.414814	0.687921	0.776618
2-Hydroxy-4-methylvaleric acid	0.42587	0.698431	0.467153
Indole-3-lactic acid 5-Methoxyindoleacetic acid	0.42677	0.698431	1.95893
Ornithine	0.432063	0.698431	0.906763
Trp	0.432659	0.698431	0.926093
S-Methylmethionine	0.434231	0.698431	0.520755
IMP	0.442909	0.708124	5.33333
Piperidine	0.450175	0.712611	0.838934
Homocarnosine	0.451054	0.712611	3.04
Hydroxyproline	0.462568	0.724432	1.29107
Isocitric acid	0.464966	0.724432	1.07232
Œ≥-Glu-Ornitine	0.468353	0.724432	0.81325
Œ≥-Glu-Citrulline	0.469675	0.724432	1.12604
Nicotinamide	0.472102	0.724432	1.17956
Argininosuccinic acid	0.477096	0.724564	1.14874
Œ≥-Glu-Met	0.477615	0.724564	1.25373
5-Amino-4-oxovaleric acid	0.484698	0.727026	2.02174
ADP	0.486294	0.727026	1.48792
Met	0.487507	0.727026	0.915378
Lauric acid	0.49013	0.727026	0.938889
Uracil	0.500775	0.737268	1.38621
8-Hydroxyoctanoic acid	0.502557	0.737268	2.82353
p-Hydroxyphenylacetic acid	0.521569	0.760978	2.07111
Quinic acid	0.532839	0.773196	1.42585
Myristic acid	0.54456	0.780467	0.659004
Theobromine	0.545628	0.780467	1.47837
Glu	0.549062	0.780467	1.11368
Isatin	0.549979	0.780467	1.41973
Ophthalmic acid	0.552816	0.780467	0.582996
Taurine	0.555389	0.780467	1.06801
Malic acid	0.567657	0.793531	0.921164
Threonic acid	0.5856	0.81435	1.08863
2-Oxoglutaric acid	0.591963	0.818934	1.11875
Thr	0.597688	0.822591	0.921033
O-Acetylcarnitine	0.610677	0.836158	0.945825
Citrulline	0.621112	0.846106	1.05876
Stachydrine	0.633482	0.852758	1.34602
Asn	0.634453	0.852758	0.951586
Œ≥-Glu-Gln	0.635576	0.852758	0.955863
Gly	0.64708	0.854801	0.946021
2-Hydroxyvaleric acid	0.648895	0.854801	0.926355
cis-Aconitic acid	0.648926	0.854801	1.0458
Phosphorylcholine	0.651565	0.854801	1.07623
Pyruvic acid	0.655659	0.854801	0.950936
Thiaproline	0.659307	0.854801	0.945614
XA0019	0.661425	0.854801	0.874275
XC0144	0.672003	0.854801	1.67476
Œ≥-Glu-Lys_divalent	0.674503	0.854801	1.03455
Succinic acid	0.675209	0.854801	1.10496
XA0003	0.676256	0.854801	1.33851
1-Methylnicotinamide	0.676723	0.854801	0.798918
Pro	0.678718	0.854801	1.05028
Hypoxanthine	0.69646	0.872823	1.12612
Hippuric acid	0.699566	0.872823	1.24537
N6-Methyllysine	0.719303	0.889066	1.12668
3-Hydroxy-2-methyl-4-pyrone	0.722965	0.889066	1.02607
N1-Acetylspermidine	0.731003	0.889066	1.06482
XC0001	0.736606	0.889066	1.14976
Erythrose 4-phosphate	0.738334	0.889066	1.6
Lys	0.739007	0.889066	1.02481
Mucic acid	0.741063	0.889066	0.946066
Serotonin	0.741123	0.889066	1.13649
Cystine	0.744699	0.889066	1.03985
Œ≥-Glu-Ile Œ≥-Glu-Leu	0.754467	0.889066	0.980614
N-Methylproline	0.756215	0.889066	1.26613
2-Oxooctanoic acid	0.758388	0.889066	0.693333
Acetoacetic acid	0.761669	0.889066	1.11688
Citric acid	0.763153	0.889066	0.979215
Octanoic acid	0.764166	0.889066	0.789809
Homoarginine	0.765863	0.889066	1.03625
5-Oxoproline	0.774888	0.89565	1.01739
Œ≥-Glu-Phe	0.779161	0.896238	1.04227
Homocystine	0.782111	0.896238	1.44
4-Oxopyrrolidine-2-carboxylic acid	0.803974	0.912814	1.04406
Val	0.80654	0.912814	0.99176
XA0013	0.806832	0.912814	1.09014
2-Aminoadipic acid	0.820884	0.924793	0.987013
Nicotinamide riboside	0.836018	0.936127	1.184
3-Hydroxybutyric acid	0.837956	0.936127	0.953593
N-Acetylglycine	0.844496	0.939501	1.03603
Œ≥-Glu-Ala	0.848572	0.94012	0.970096
Pipecolic acid	0.85608	0.944518	1.0328
Aminophylline	0.865116	0.947117	0.912114
Glyceric acid	0.86553	0.947117	0.988478
Asp	0.871776	0.948305	0.982002
Œ≥-Glu-Asn	0.873719	0.948305	1.02881
Ala	0.885462	0.95716	0.979592
Trigonelline	0.890245	0.958449	0.943176
Paraxanthine	0.8954	0.958972	0.965233
Caffeine	0.901443	0.958972	0.95232
5-Hydroxylysine	0.901505	0.958972	0.977288
N1-Methyl-4-pyridone-5-carboxamide	0.907773	0.961807	1.03968
Cys	0.914828	0.965451	0.98056
Alloisoleucine	0.923538	0.970805	1.01315
Œ≤-Hydroxyisovaleric acid	0.94158	0.980057	1.01565
Ethanolamine	0.943088	0.980057	1.00218
XA0035	0.94335	0.980057	1.11392
Guanidoacetic acid	0.958071	0.984083	0.995329
Œ≥-Glu-Tyr	0.959016	0.984083	1.01237
2-Aminobutyric acid	0.962201	0.984083	0.995972
Creatine	0.966051	0.984083	1.01323
Lidocaine	0.967549	0.984083	1.07263
N-(1-Deoxy-1-fructosyl)valine	0.96934	0.984083	1.00232
Glycerol	0.973352	0.984413	1.00389
Phenoxyacetic acid	0.977179	0.984554	1.0184
Ser	0.983047	0.985541	0.99767
2-Methylthiazolidine-4-carboxylic acid	0.985541	0.985541	1.0004

## Sheet: Sheet1
Putative Metabolites
ID	HMT DB †				m/z	MT/RT	Relative Area
	Compound name	Pathway Label	PubChem CID	HMDB ID			037	001	034	042	023	017	036	053	002	039	045	015	013	041	035	020	047	024	040	014	005	019	011	032	028	009	004	026	038	056	003	030	051	043	055	052	012	029	022	044	010	018	031
C_0102	1-Methyl-4-imidazoleacetic acid	MIA	75810	HMDB0002820	141.065	6.41646	8.15094e-05	0.000140315	0.000167804	9.98838e-05	0.000192779	0.000319892	0.000263259	7.66183e-05	5.98895e-05	7.92357e-05	4.35893e-05	4.15043e-05	0.000121985	0.000384932	5.86212e-05	0.000144761	0.000299661	0.000128518	6.89733e-05	4.27418e-05	7.12023e-05	0.000200216	7.18897e-05	N.D.	8.74517e-05	6.86222e-05	9.31083e-05	0.000157474	0.000469174	0.000358391	8.19472e-05	8.13106e-05	5.77735e-05	0.000111266	0.000208588	0.000134659	N.D.	5.40838e-05	0.000109365	0.000148639	0.000168163	0.000477954	9.04086e-05
C_0257	1-Methyladenosine	1-Methyladenosine	27476	HMDB0003331	282.119	7.62858	6.9368e-05	3.88914e-05	7.7591e-05	7.65038e-05	6.9097e-05	7.57422e-05	6.10899e-05	6.02575e-05	5.47872e-05	7.83241e-05	7.77451e-05	4.83422e-05	7.1948e-05	7.08769e-05	9.18733e-05	5.88498e-05	0.000105476	6.6493e-05	5.55952e-05	6.00895e-05	7.26826e-05	0.000103492	6.60457e-05	7.01982e-05	7.91583e-05	7.57535e-05	5.6121e-05	6.67937e-05	0.000141394	7.08718e-05	8.05764e-05	6.06134e-05	7.46828e-05	3.76003e-05	3.99168e-05	7.97333e-05	5.8e-05	4.92813e-05	7.10402e-05	7.35569e-05	8.80216e-05	0.000125373	2.78022e-05
C_0160	1-Methylhistidine 3-Methylhistidine	1-Methylhistidine 3-Methylhistidine	92105 64969	HMDB0000001 HMDB0000479	170.091	5.87822	0.00363288	0.0035657	0.00484831	0.00680462	0.0046759	0.0148462	0.0073976	0.00222609	0.00202888	0.00152126	0.000861702	0.00155387	0.00634598	0.0163601	0.00140619	0.00921616	0.00540489	0.00385834	0.00142913	0.00215975	0.00188775	0.0193708	0.0011223	0.00191152	0.00253064	0.00285717	0.00176607	0.00744971	0.00609903	0.0073108	0.00358809	0.00295605	0.00102583	0.00221903	0.00338307	0.00892254	0.0010086	0.0030997	0.00220209	0.00342248	0.00532917	0.00453224	0.0028731
C_0094	1-Methylnicotinamide	1-Methylnicotinamide	457	HMDB0000699	137.07	5.77488	9.30842e-05	2.95207e-05	8.17097e-05	9.22057e-05	8.28765e-05	4.85141e-05	9.52814e-05	N.D.	2.99448e-05	5.80594e-05	7.61186e-05	5.98712e-05	4.49675e-05	0.000143409	7.33123e-05	0.000102377	5.58355e-05	0.000109433	0.000180083	9.67781e-05	0.000201172	0.000252158	4.65122e-05	7.93006e-05	8.38107e-05	0.000276507	5.96064e-05	0.000138969	7.88739e-05	7.59976e-05	0.000102434	8.17775e-05	8.35824e-05	0.00265727	9.0823e-05	4.62013e-05	5.51924e-05	5.18673e-05	0.000149169	5.91828e-05	0.000107574	8.41084e-05	6.68625e-05
A_0093	1-Methyluric acid	1-Methyluric acid	69726	HMDB0003099	181.037	7.0201	N.D.	N.D.	N.D.	N.D.	N.D.	N.D.	N.D.	N.D.	N.D.	N.D.	N.D.	N.D.	N.D.	N.D.	N.D.	N.D.	N.D.	N.D.	N.D.	N.D.	N.D.	0.000329155	N.D.	N.D.	N.D.	N.D.	N.D.	N.D.	N.D.	N.D.	N.D.	N.D.	N.D.	N.D.	N.D.	N.D.	N.D.	N.D.	N.D.	N.D.	N.D.	N.D.	N.D.
A_0104	10-Hydroxydecanoic acid	10-Hydroxydecanoic acid	74300		187.134	6.43223	N.D.	N.D.	N.D.	N.D.	N.D.	N.D.	N.D.	N.D.	N.D.	N.D.	N.D.	N.D.	N.D.	N.D.	N.D.	N.D.	N.D.	N.D.	N.D.	N.D.	N.D.	N.D.	N.D.	N.D.	N.D.	N.D.	N.D.	N.D.	N.D.	N.D.	N.D.	N.D.	N.D.	N.D.	N.D.	N.D.	N.D.	N.D.	N.D.	0.000431282	N.D.	N.D.	N.D.
C_0103	1H-Imidazole-4-propionic acid	1H-Imidazole-4-propionic acid	10105257		141.065	6.30393	N.D.	N.D.	N.D.	N.D.	N.D.	N.D.	N.D.	N.D.	N.D.	N.D.	N.D.	N.D.	N.D.	N.D.	N.D.	N.D.	N.D.	N.D.	N.D.	N.D.	N.D.	N.D.	N.D.	N.D.	N.D.	N.D.	N.D.	N.D.	N.D.	N.D.	N.D.	N.D.	N.D.	N.D.	N.D.	N.D.	N.D.	N.D.	0.000119257	N.D.	N.D.	N.D.	N.D.
C_0057	2-Amino-2-(hydroxymethyl)-1,3-propanediol	2-Amino-2-(hydroxymethyl)-1,3-propanediol	6503		122.08	6.43929	N.D.	N.D.	N.D.	N.D.	N.D.	0.00544599	N.D.	N.D.	N.D.	N.D.	N.D.	N.D.	N.D.	N.D.	0.00012362	0.00347701	N.D.	N.D.	N.D.	N.D.	N.D.	N.D.	N.D.	N.D.	N.D.	N.D.	N.D.	N.D.	N.D.	N.D.	N.D.	N.D.	N.D.	N.D.	N.D.	N.D.	N.D.	0.0115094	N.D.	N.D.	N.D.	0.000972055	N.D.
C_0035	2-Amino-2-methyl-1,3-propanediol	2-Amino-2-methyl-1,3-propanediol	1531		106.085	6.2693	N.D.	N.D.	N.D.	N.D.	N.D.	N.D.	N.D.	N.D.	N.D.	N.D.	N.D.	N.D.	N.D.	N.D.	N.D.	N.D.	N.D.	N.D.	N.D.	N.D.	N.D.	N.D.	N.D.	N.D.	N.D.	0.000103202	N.D.	N.D.	N.D.	N.D.	N.D.	N.D.	N.D.	N.D.	N.D.	N.D.	N.D.	N.D.	N.D.	N.D.	N.D.	N.D.	N.D.
C_0140	2-Aminoadipic acid	2-Aminoadipic acid	92136	HMDB0000510	162.075	8.34741	0.000207295	0.000440974	0.000143889	0.000344682	0.000287771	0.000352987	0.000272983	0.00020546	0.000401243	0.000271645	0.00023844	N.D.	0.000467172	0.000238814	0.00026057	0.000365067	0.000278847	0.000288086	0.00025146	0.000269369	0.000311899	0.000326846	0.000309814	0.000214818	0.000208414	0.000240043	0.000293195	0.000300793	0.000220424	0.000290322	0.000309587	0.000267508	0.000172727	0.000261821	0.000332167	0.000414522	0.000182286	0.000294506	0.000235476	0.00032675	0.000452523	0.000303996	0.000348866
C_0030	2-Aminobutyric acid	2-Aminobutyric acid	6657	HMDB0000452	104.07	7.40587	0.00819781	0.0103764	0.0059937	0.00842814	0.006041	0.00654437	0.00860387	0.00436542	0.0105504	0.00526497	0.00569962	0.00268697	0.00796808	0.00736796	0.00616691	0.00441053	0.00434154	0.00612175	0.00982448	0.00584315	0.00780316	0.00775033	0.00420531	0.00587349	0.0058507	0.00986888	0.00429166	0.00553039	0.00366818	0.00750695	0.00775452	0.00487887	0.00466	0.00696895	0.0098052	0.00444086	0.00617245	0.00831516	0.00704856	0.0100172	0.00989075	0.00625287	0.00411637
A_0036	2-Hydroxy-4-methylvaleric acid	2-Hydroxy-4-methylvaleric acid	439960	HMDB0000624	131.07	7.19264	N.D.	N.D.	N.D.	0.000164973	N.D.	N.D.	N.D.	N.D.	0.000133383	N.D.	N.D.	N.D.	N.D.	N.D.	N.D.	N.D.	N.D.	N.D.	N.D.	N.D.	N.D.	N.D.	N.D.	0.000181978	N.D.	N.D.	0.000219118	N.D.	N.D.	N.D.	N.D.	N.D.	N.D.	N.D.	N.D.	0.000171938	N.D.	N.D.	N.D.	N.D.	0.000215923	N.D.	N.D.
A_0012	2-Hydroxybutyric acid	2-HBA	440864	HMDB0000008	103.04	7.85387	0.00131344	0.00345822	0.00380844	0.00432269	0.00396823	0.00219682	0.00330948	0.00297396	0.0061756	0.00368317	0.00259796	0.00115981	0.00302498	0.00308321	0.00136671	0.00203653	0.00263914	0.00255878	0.00286784	0.00539325	0.00363677	0.00191073	0.00159421	0.007063	0.00297885	0.00254371	0.00321542	0.00197694	0.00268025	0.00359663	0.00427386	0.00403665	0.00179726	0.00407049	0.00492482	0.00131657	0.0046482	0.00387627	0.00426933	0.0102171	0.0116958	0.00302937	0.00358058
A_0060	2-Hydroxyoctanoic acid	2-Hydroxyoctanoic acid	94180	HMDB0000711	159.103	6.78597	N.D.	N.D.	N.D.	N.D.	N.D.	N.D.	N.D.	N.D.	N.D.	N.D.	N.D.	N.D.	N.D.	N.D.	N.D.	N.D.	N.D.	N.D.	N.D.	N.D.	N.D.	N.D.	N.D.	N.D.	N.D.	N.D.	N.D.	N.D.	N.D.	N.D.	N.D.	N.D.	N.D.	N.D.	N.D.	N.D.	N.D.	N.D.	N.D.	0.000270237	N.D.	N.D.	N.D.
A_0022	2-Hydroxyvaleric acid	2-Hydroxyvaleric acid	98009	HMDB0001863	117.056	7.48254	0.000671302	0.000938308	0.00116766	0.000679245	0.000613494	0.000366627	0.000954668	0.000574349	0.00195479	0.00155691	0.00073495	0.00168476	0.00102386	0.00110133	0.000993343	0.000440612	0.00191645	0.00125407	0.000715148	0.000533242	0.000998407	0.000881993	0.000545238	0.000862929	0.00131608	0.000496907	0.00136127	0.00113442	0.000798546	0.000675229	0.000692151	0.000784876	0.000981111	0.00106461	0.00251052	0.00198378	0.00101873	0.00104357	0.00121127	0.00207115	0.00196598	0.000749433	0.00122619
C_0049	2-Methylserine	2-Methylserine	439656		120.064	7.94333	N.D.	N.D.	N.D.	N.D.	N.D.	N.D.	N.D.	N.D.	N.D.	N.D.	N.D.	N.D.	N.D.	N.D.	N.D.	N.D.	N.D.	N.D.	N.D.	N.D.	N.D.	N.D.	N.D.	N.D.	6.89095e-05	N.D.	N.D.	N.D.	N.D.	N.D.	N.D.	N.D.	N.D.	N.D.	N.D.	N.D.	N.D.	N.D.	N.D.	N.D.	N.D.	N.D.	N.D.
C_0114	2-Methylthiazolidine-4-carboxylic acid	2-Methylthiazolidine-4-carboxylic acid	160736		148.041	10.5666	0.000104092	0.000167448	0.000138109	0.000122918	0.000121353	N.D.	0.000147039	0.000126358	0.000185105	9.97809e-05	0.000129629	0.000225173	0.000189681	7.00492e-05	0.000120682	0.000171137	9.20129e-05	0.000130487	0.000173675	9.06511e-05	0.000173047	0.000325744	0.00011568	6.05132e-05	5.21878e-05	9.1429e-05	8.23678e-05	6.5393e-05	7.69177e-05	0.000105658	8.52982e-05	5.19765e-05	7.33478e-05	0.000131217	0.000203342	6.26638e-05	0.000164276	0.00012989	0.000136082	0.000143259	0.000321531	0.000123507	8.97221e-05
A_0009	2-Oxobutyric acid	2-Oxobutyric acid	58	HMDB0000005	101.024	8.73771	N.D.	N.D.	N.D.	N.D.	N.D.	N.D.	N.D.	N.D.	N.D.	N.D.	N.D.	N.D.	N.D.	N.D.	N.D.	N.D.	N.D.	N.D.	N.D.	N.D.	N.D.	N.D.	N.D.	0.000499506	N.D.	N.D.	N.D.	N.D.	N.D.	N.D.	N.D.	N.D.	N.D.	N.D.	N.D.	N.D.	N.D.	N.D.	N.D.	N.D.	0.000711856	N.D.	N.D.
A_0046	2-Oxoglutaric acid	2-OG	51	HMDB0000208	145.014	14.0669	N.D.	N.D.	0.00110361	0.000552008	0.000864287	N.D.	0.00123352	0.00130786	0.00133283	0.00102225	N.D.	N.D.	0.000778662	0.00177015	0.0011083	0.00142294	0.00163013	0.00111348	0.000902023	0.000828964	0.000981485	0.000997147	0.00075275	0.00115164	N.D.	0.000875455	0.000883052	0.000930443	0.00122546	N.D.	0.000997648	0.0010658	0.000722468	0.00114502	0.001491	0.0011376	0.00105193	N.D.	0.000927969	0.00123501	0.000967217	0.000888742	0.000873913
A_0017	2-Oxoisovaleric acid	2-KIV	49	HMDB0000019	115.04	8.12864	0.000928053	0.00147917	0.00190471	0.00107741	0.00188844	0.0010431	0.00202744	0.00138428	0.00189184	0.00221545	0.00114516	0.00151087	0.00169056	0.00129299	0.00100661	0.00118901	0.00159645	0.0015051	0.00131875	0.00143928	0.00170167	0.000947722	0.00122484	0.00224724	0.00160634	0.00134497	0.00234401	0.00160617	0.000932661	0.00157039	0.00198082	0.00223884	0.00209765	0.00169169	0.00163607	0.00152474	0.00195471	0.00158168	0.00159913	0.00212948	0.0030387	0.00162117	0.0018026
A_0056	2-Oxooctanoic acid	2-Oxooctanoic acid	67600		157.086	7.16372	N.D.	N.D.	N.D.	N.D.	N.D.	N.D.	N.D.	N.D.	N.D.	N.D.	N.D.	N.D.	N.D.	N.D.	N.D.	N.D.	N.D.	N.D.	N.D.	N.D.	N.D.	N.D.	N.D.	N.D.	N.D.	N.D.	N.D.	N.D.	N.D.	N.D.	N.D.	N.D.	N.D.	N.D.	N.D.	N.D.	N.D.	N.D.	N.D.	0.000277217	0.000149864	0.000134114	N.D.
C_0042	3-Amino-2-piperidone	3-Amino-2-piperidone	5200225	HMDB0000323	115.085	5.94442	N.D.	5.45093e-05	8.64927e-05	0.000122019	N.D.	0.000104249	6.2423e-05	8.58212e-05	N.D.	N.D.	N.D.	N.D.	N.D.	9.51045e-05	7.61789e-05	N.D.	0.000111341	N.D.	9.80526e-05	N.D.	N.D.	8.01177e-05	N.D.	5.65081e-05	N.D.	N.D.	5.6121e-05	N.D.	0.000131691	9.1033e-05	N.D.	N.D.	N.D.	N.D.	N.D.	N.D.	6.89563e-05	N.D.	N.D.	N.D.	N.D.	N.D.	N.D.
C_0031	3-Aminoisobutyric acid	3-Aminoisobutyric acid	64956	HMDB0003911	104.07	6.12071	0.000424059	0.000397611	0.00169378	0.000736747	0.00038729	0.000269347	0.000509579	0.00125328	0.000812858	N.D.	0.000173869	0.000343405	0.000433732	0.00102124	0.000609216	0.00120268	0.000868836	0.000641756	0.000486257	0.000535196	0.000237292	0.00106325	0.000240887	0.000624574	N.D.	0.000375673	0.000241697	0.000724336	0.000256966	0.00149412	0.000406233	0.000473391	0.000610144	0.000511211	0.000421714	0.000421426	0.000582739	0.000473603	0.000276138	N.D.	0.000729821	0.000486853	0.000172305
C_0020	3-Aminopropane-1,2-diol	3-Aminopropane-1,2-diol	440902		92.0704	5.75684	N.D.	N.D.	N.D.	N.D.	N.D.	N.D.	N.D.	N.D.	N.D.	N.D.	N.D.	N.D.	N.D.	N.D.	N.D.	N.D.	N.D.	N.D.	N.D.	N.D.	N.D.	N.D.	N.D.	N.D.	N.D.	N.D.	N.D.	N.D.	N.D.	N.D.	N.D.	N.D.	N.D.	N.D.	N.D.	N.D.	N.D.	N.D.	N.D.	N.D.	0.000187641	N.D.	N.D.
C_0066	3-Hydroxy-2-methyl-4-pyrone	3-Hydroxy-2-methyl-4-pyrone	8369	HMDB0030776	127.038	15.5442	0.0200333	0.0139895	0.0177386	0.0178977	0.0178921	0.0142358	0.0165136	0.0184535	0.0196689	0.0161545	0.0184257	0.0173304	0.0182958	0.0149345	0.0155372	0.0130928	0.0209941	0.0167471	0.0197819	0.0204894	0.0185364	0.0167328	0.0187634	0.0178148	0.0170703	0.0166847	0.0179664	0.0156906	0.0171961	0.0175061	0.0193857	0.019382	0.0190372	0.0204443	0.0167013	0.0280957	0.0177942	0.00925372	0.0223662	0.0173475	0.0208172	0.0207318	0.0162317
A_0011	3-Hydroxybutyric acid	3-HBA	441	HMDB0000011,HMDB0000357,HMDB0000442	103.04	7.68007	0.00190402	0.00285027	0.00704833	0.00945235	0.0095741	0.00212634	0.002247	0.00387248	0.0154939	0.0119801	0.00202338	0.0023218	0.00172957	0.00249367	0.00203876	0.0025832	0.0156419	0.00286853	0.00708629	0.0252097	0.00225811	0.00153164	0.00747717	0.00590602	0.00263878	0.00175629	0.003682	0.00266523	0.00149625	0.00966101	0.016579	0.00253889	0.00691716	0.00430388	0.00341368	0.00258827	0.022474	0.0165865	0.00640087	0.0228111	0.0101868	0.00335332	0.00302578
A_0006	3-Hydroxypropionic acid	b-Lactate	68152	HMDB0000700	89.0241	8.32999	N.D.	N.D.	N.D.	N.D.	N.D.	N.D.	N.D.	N.D.	N.D.	N.D.	N.D.	N.D.	N.D.	N.D.	N.D.	N.D.	0.000375124	N.D.	N.D.	N.D.	N.D.	N.D.	N.D.	N.D.	N.D.	0.00258773	N.D.	N.D.	N.D.	N.D.	N.D.	N.D.	N.D.	N.D.	N.D.	N.D.	N.D.	N.D.	N.D.	N.D.	N.D.	N.D.	N.D.
A_0129	3-Indoxylsulfuric acid	3-Indoxylsulfuric acid	10258	HMDB0000682	212.002	7.67147	0.000301539	0.00133371	0.000815884	N.D.	0.000749881	0.000794439	0.00116197	0.00109808	0.000333708	0.000544572	0.000765112	0.000264662	0.00120573	0.00110283	0.00083319	0.00180408	0.000530278	0.00200932	0.000789029	0.000772861	0.000717201	0.00158463	0.00157087	0.000275903	0.00165006	0.000942949	0.00132989	0.00211259	0.00191395	0.00147227	0.00087152	0.00132256	0.000728069	0.00119671	0.00128044	0.000348743	0.000777425	0.000863499	0.00184534	0.00143694	0.000932216	0.00232764	0.000907081
A_0097	3-Methoxy-4-hydroxyphenylethyleneglycol	MHPG	10805	HMDB0001490	183.065	4.5902	N.D.	N.D.	N.D.	N.D.	N.D.	N.D.	N.D.	0.000167924	N.D.	N.D.	N.D.	N.D.	N.D.	N.D.	N.D.	N.D.	N.D.	N.D.	N.D.	N.D.	N.D.	N.D.	N.D.	N.D.	N.D.	N.D.	N.D.	N.D.	N.D.	N.D.	N.D.	N.D.	N.D.	N.D.	N.D.	N.D.	N.D.	N.D.	N.D.	N.D.	N.D.	N.D.	N.D.
C_0207	3-Methoxytyrosine 3-(3,4-Dihydroxyphenyl)-2-methylalanine	3-Methoxytyrosine 3-(3,4-Dihydroxyphenyl)-2-methylalanine	1670 38853	HMDB0001434 HMDB0011754	212.091	8.90818	N.D.	5.78166e-05	N.D.	N.D.	8.18114e-05	N.D.	N.D.	N.D.	N.D.	7.20834e-05	N.D.	N.D.	N.D.	8.2765e-05	8.1482e-05	5.68678e-05	6.88858e-05	N.D.	4.39795e-05	5.59556e-05	N.D.	N.D.	N.D.	6.23337e-05	7.31573e-05	N.D.	N.D.	N.D.	4.22539e-05	N.D.	5.87187e-05	N.D.	N.D.	N.D.	N.D.	6.57743e-05	N.D.	7.07079e-05	N.D.	N.D.	N.D.	N.D.	N.D.
A_0066	3-Phenyllactic acid	3-Phenyllactic acid	643327	HMDB0000748,HMDB0000779	165.055	7.01828	N.D.	N.D.	N.D.	N.D.	N.D.	N.D.	N.D.	N.D.	N.D.	N.D.	N.D.	N.D.	N.D.	N.D.	N.D.	N.D.	N.D.	N.D.	N.D.	N.D.	N.D.	N.D.	N.D.	N.D.	N.D.	N.D.	N.D.	N.D.	N.D.	N.D.	N.D.	N.D.	N.D.	N.D.	N.D.	N.D.	N.D.	N.D.	N.D.	N.D.	N.D.	N.D.	N.D.
A_0050	3-Phenylpropionic acid	3-Phenylpropionic acid	107	HMDB0000764	149.061	7.15177	N.D.	N.D.	N.D.	0.000303338	N.D.	N.D.	N.D.	N.D.	0.000110903	N.D.	N.D.	0.000286535	0.000860733	0.000154537	0.000413156	N.D.	N.D.	0.0004692	0.000448114	N.D.	0.000337448	N.D.	9.54555e-05	N.D.	N.D.	0.000196611	0.00050959	N.D.	8.13903e-05	N.D.	N.D.	N.D.	0.000101319	N.D.	N.D.	0.000419573	N.D.	N.D.	N.D.	N.D.	N.D.	N.D.	0.000390472
C_0108	4-Guanidinobutyric acid	4-GBA	500	HMDB0003464	146.092	6.44557	N.D.	9.87904e-05	N.D.	N.D.	N.D.	N.D.	N.D.	N.D.	N.D.	N.D.	N.D.	N.D.	N.D.	N.D.	N.D.	N.D.	N.D.	N.D.	N.D.	N.D.	N.D.	N.D.	N.D.	N.D.	N.D.	N.D.	N.D.	N.D.	N.D.	N.D.	N.D.	N.D.	N.D.	N.D.	N.D.	N.D.	N.D.	N.D.	N.D.	N.D.	N.D.	N.D.	N.D.
A_0146	4-Hydroxy-3-methoxyphenylglycol sulfate	4-Hydroxy-3-methoxyphenylglycol sulfate	3035420	HMDB0003332	263.023	6.71709	N.D.	N.D.	N.D.	N.D.	N.D.	N.D.	N.D.	0.00280993	N.D.	N.D.	N.D.	N.D.	N.D.	N.D.	N.D.	N.D.	N.D.	N.D.	N.D.	N.D.	N.D.	N.D.	0.00290465	N.D.	N.D.	N.D.	N.D.	N.D.	N.D.	N.D.	N.D.	N.D.	N.D.	N.D.	N.D.	N.D.	N.D.	N.D.	N.D.	N.D.	N.D.	N.D.	N.D.
A_0030	4-Methyl-2-oxovaleric acid 3-Methyl-2-oxovaleric acid 2-Oxohexanoic acid	2-Oxoleucine 2K3MVA 2-Oxohexanoic acid	70 47 159664	HMDB0000695 HMDB0000491 HMDB0001864	129.056	7.69101	0.00715569	0.0112807	0.00915455	0.00741268	0.0101701	0.0090433	0.00882382	0.00760866	0.0105163	0.0114806	0.00920749	0.00598606	0.0111151	0.00705803	0.00642038	0.00913786	0.00781535	0.00969537	0.00741465	0.00724675	0.0115678	0.00517579	0.00778585	0.0102756	0.00900214	0.00754408	0.0118081	0.0102082	0.00603568	0.00778415	0.00893179	0.0117736	0.00817321	0.00784702	0.00954137	0.00725926	0.0100382	0.00857233	0.00928596	0.00963279	0.0233128	0.00907962	0.00793457
C_0011	4-Methylpyrazole	4-Methylpyrazole	3406		83.0594	5.73452	3.29437e-05	2.69484e-05	2.57086e-05	N.D.	N.D.	4.35499e-05	3.53678e-05	N.D.	2.49261e-05	2.23683e-05	2.81379e-05	2.75105e-05	N.D.	2.44533e-05	2.42941e-05	2.53084e-05	2.50268e-05	N.D.	2.64357e-05	2.54679e-05	N.D.	0.000223432	2.4577e-05	3.53175e-05	N.D.	2.03175e-05	N.D.	2.7499e-05	N.D.	N.D.	2.10199e-05	2.72332e-05	2.63281e-05	2.12557e-05	N.D.	N.D.	N.D.	2.63031e-05	5.28128e-05	N.D.	2.03699e-05	1.80847e-05	2.20358e-05
C_0070	4-Oxopyrrolidine-2-carboxylic acid	4-Oxopyrrolidine-2-carboxylic acid	107541		130.049	8.35334	0.000192806	0.000182882	N.D.	0.000203088	0.00012062	0.000121549	N.D.	0.000124094	0.000257876	0.000156298	0.000124099	0.000117039	0.00019197	0.000142807	0.000114519	0.000144456	0.000223755	N.D.	0.000300486	0.000119293	0.000202209	0.000112149	0.000143539	0.000130784	0.000138763	0.00011141	0.000177894	N.D.	9.19413e-05	0.000162452	0.000169759	0.000155229	0.00016583	N.D.	0.000119963	N.D.	0.000106619	0.000100705	0.000203228	0.000139324	0.000227637	0.000259573	0.000267313
A_0016	4-Oxovaleric acid	4-Oxovaleric acid	11579	HMDB0000720	115.04	7.788	N.D.	N.D.	N.D.	N.D.	N.D.	N.D.	N.D.	N.D.	N.D.	N.D.	N.D.	N.D.	N.D.	N.D.	N.D.	N.D.	N.D.	7.59555e-05	N.D.	N.D.	N.D.	0.000413227	N.D.	N.D.	N.D.	N.D.	N.D.	N.D.	N.D.	N.D.	N.D.	N.D.	N.D.	N.D.	N.D.	N.D.	N.D.	N.D.	N.D.	N.D.	N.D.	0.000155837	N.D.
A_0096	4-Pyridoxic acid	4-Pyridoxic acid	6723	HMDB0000017	182.046	7.12296	N.D.	N.D.	N.D.	N.D.	N.D.	N.D.	N.D.	N.D.	N.D.	N.D.	N.D.	N.D.	N.D.	N.D.	N.D.	N.D.	N.D.	0.000308132	N.D.	N.D.	N.D.	N.D.	N.D.	N.D.	N.D.	0.000291982	N.D.	N.D.	N.D.	N.D.	0.000156109	N.D.	N.D.	0.00330192	N.D.	N.D.	N.D.	N.D.	N.D.	N.D.	N.D.	0.000316396	N.D.
C_0078	5-Amino-4-oxovaleric acid	5-ALA	137	HMDB0001149	132.065	6.24942	N.D.	N.D.	N.D.	N.D.	N.D.	N.D.	N.D.	N.D.	N.D.	N.D.	N.D.	N.D.	N.D.	4.31883e-05	N.D.	N.D.	N.D.	N.D.	N.D.	N.D.	N.D.	5.029e-05	N.D.	N.D.	3.50616e-05	N.D.	N.D.	N.D.	N.D.	N.D.	N.D.	N.D.	N.D.	N.D.	5.49476e-05	N.D.	2.90342e-05	N.D.	N.D.	N.D.	3.12239e-05	N.D.	N.D.
C_0143	5-Hydroxylysine	5-Hydroxylysine	3032849	HMDB0000450	163.106	5.61645	6.37829e-05	8.37238e-05	5.71968e-05	6.68198e-05	5.66489e-05	9.15375e-05	5.72473e-05	0.000120661	9.226e-05	4.64896e-05	5.83901e-05	4.81832e-05	0.000102608	0.000122041	6.83675e-05	7.16564e-05	6.11217e-05	8.29269e-05	0.000105182	5.5808e-05	7.14984e-05	0.000165194	8.34978e-05	5.91296e-05	5.36038e-05	6.12217e-05	6.52256e-05	N.D.	5.493e-05	6.4926e-05	7.14373e-05	0.000109789	0.000100492	4.25114e-05	5.24661e-05	0.000109927	5.39599e-05	8.7997e-05	8.9735e-05	6.99433e-05	3.5387e-05	8.02331e-05	0.000112376
A_0027	5-Oxoproline	Oxoproline	7405	HMDB0000267	128.035	7.62889	0.0016806	0.0013711	0.00170666	0.00118674	0.000793845	0.00126631	0.00132664	0.00101485	0.00110054	0.00141271	0.00143723	0.00119918	0.00174021	0.00163568	0.0014119	0.00143385	0.00173119	0.00118243	0.00111401	0.00131187	0.00129753	0.00145623	0.00152988	0.0011335	0.00104819	0.00131514	0.00145236	0.00141425	0.00157201	0.00163653	0.00133623	0.00107486	0.00116236	0.00102754	0.00137262	0.0011376	0.00106877	0.00106252	0.00083498	0.00117618	0.00157506	0.00134775	0.000714609
C_0148	7-Methylguanine	7-Methylguanine	11361	HMDB0000897	166.072	6.41473	N.D.	4.02389e-05	4.29142e-05	2.46251e-05	4.86608e-05	3.25684e-05	4.77583e-05	5.40491e-05	N.D.	N.D.	3.70834e-05	4.09478e-05	N.D.	N.D.	5.57546e-05	N.D.	6.89684e-05	2.82482e-05	5.01478e-05	N.D.	4.56672e-05	7.87798e-05	3.34632e-05	N.D.	4.2411e-05	3.63967e-05	N.D.	N.D.	3.5055e-05	5.59047e-05	N.D.	3.24464e-05	2.86272e-05	5.07221e-05	5.06227e-05	3.92218e-05	3.73199e-05	2.52687e-05	5.07875e-05	3.79027e-05	3.92529e-05	4.88001e-05	N.D.
C_0152	7-Methylxanthine	7-Methylxanthine	68374	HMDB0001991	167.055	14.6177	N.D.	5.67754e-05	0.000104894	N.D.	N.D.	0.000186084	N.D.	N.D.	0.000109491	N.D.	0.000605777	0.000173014	0.000125909	0.000255668	8.46352e-05	N.D.	0.000418766	N.D.	N.D.	6.31162e-05	N.D.	0.000988565	7.45316e-05	N.D.	N.D.	5.95398e-05	N.D.	N.D.	N.D.	0.000290868	0.000128785	N.D.	N.D.	0.000137126	0.000137475	0.000666163	N.D.	N.D.	N.D.	N.D.	0.000277595	N.D.	7.81894e-05
A_0061	8-Hydroxyoctanoic acid	8-Hydroxyoctanoic acid	69820		159.103	6.66669	N.D.	N.D.	0.000127605	N.D.	0.000118902	N.D.	N.D.	0.000252616	N.D.	N.D.	N.D.	N.D.	N.D.	N.D.	N.D.	N.D.	N.D.	N.D.	N.D.	N.D.	N.D.	0.00123	0.000123988	N.D.	N.D.	N.D.	N.D.	N.D.	N.D.	N.D.	0.000121475	N.D.	N.D.	N.D.	N.D.	N.D.	0.000135269	N.D.	N.D.	0.00103956	0.000110919	N.D.	N.D.
A_0008	Acetoacetic acid	Acetoacetic acid	96	HMDB0000060	101.024	8.56378	0.000289561	0.000415376	0.00040203	0.00045283	0.000549047	N.D.	N.D.	N.D.	0.000774322	N.D.	N.D.	N.D.	0.000525356	N.D.	N.D.	N.D.	0.000523643	N.D.	0.000561109	0.00108746	0.000328489	N.D.	0.000422287	N.D.	N.D.	N.D.	N.D.	N.D.	N.D.	0.00113935	0.000713861	N.D.	0.000673082	0.000439629	N.D.	0.000362801	0.000872064	0.000535475	0.000368586	0.00114526	0.000761647	0.000450982	0.000478416
C_0198	ADMA	ADMA	123831	HMDB0001539	203.149	5.98396	0.000220812	0.000216873	0.000154053	0.000168225	0.000121086	0.000163143	0.000145784	0.000151411	0.000210868	0.000176703	0.000199161	0.000163473	0.000197203	0.000241147	0.000224738	0.00017289	0.000218469	0.000201675	0.000247134	0.00021083	0.000233665	0.00024901	0.000138736	0.000179937	0.000176184	0.000138455	0.000181664	0.000164035	0.000187325	0.000224439	0.000166941	0.000217088	0.000172208	0.000176798	0.000158604	0.00019353	0.000155785	0.000153755	0.00018391	0.000165342	0.000203401	0.000212567	0.000176492
A_0174	ADP	ADP	6022	HMDB0001341	426.021	8.51472	N.D.	N.D.	0.000158151	N.D.	N.D.	N.D.	N.D.	N.D.	0.000151867	N.D.	N.D.	N.D.	N.D.	N.D.	N.D.	N.D.	0.000148519	N.D.	N.D.	N.D.	0.000186144	N.D.	0.000184167	N.D.	0.000343636	0.000121781	0.000198371	0.000238639	N.D.	0.000212766	N.D.	0.000195842	N.D.	N.D.	0.000138522	N.D.	0.000159548	N.D.	0.000171525	0.000233341	N.D.	N.D.	N.D.
C_0016	Ala	Ala	602	HMDB0000161,HMDB0001310	90.0544	6.98848	0.114532	0.0749976	0.0888486	0.0954529	0.061496	0.0886106	0.115318	0.0839278	0.0867097	0.0765186	0.135028	0.0890991	0.0811085	0.075625	0.0875262	0.108148	0.0874924	0.0883172	0.0836381	0.0854512	0.105058	0.119556	0.103119	0.0717438	0.0748302	0.0954111	0.0776716	0.0729298	0.0782	0.0625781	0.0832773	0.10449	0.0627902	0.0802514	0.11069	0.0703441	0.0585245	0.0485118	0.142755	0.155381	0.0915487	0.0859627	0.0818647
C_0137	Ala-Ala	Ala-Ala	5460362	HMDB0003459	161.09	7.12879	N.D.	N.D.	N.D.	N.D.	N.D.	N.D.	N.D.	N.D.	N.D.	N.D.	N.D.	N.D.	N.D.	N.D.	N.D.	N.D.	N.D.	N.D.	N.D.	N.D.	N.D.	N.D.	N.D.	N.D.	N.D.	N.D.	N.D.	N.D.	N.D.	N.D.	N.D.	N.D.	N.D.	N.D.	N.D.	N.D.	N.D.	N.D.	N.D.	N.D.	0.00010512	N.D.	N.D.
C_0169	Alliin	Alliin	87310	HMDB0301759	178.052	11.0659	N.D.	N.D.	N.D.	N.D.	N.D.	N.D.	N.D.	N.D.	N.D.	N.D.	N.D.	N.D.	N.D.	3.76204e-05	N.D.	N.D.	N.D.	N.D.	N.D.	N.D.	N.D.	N.D.	N.D.	N.D.	N.D.	N.D.	N.D.	N.D.	N.D.	N.D.	N.D.	N.D.	N.D.	N.D.	N.D.	N.D.	N.D.	N.D.	N.D.	N.D.	N.D.	2.99259e-05	N.D.
C_0050	allo-Threonine	allo-Threonine	99289	HMDB0004041	120.064	8.30803	0.000332675	N.D.	N.D.	0.000123679	0.000146582	N.D.	0.000239576	N.D.	N.D.	0.000149917	0.000343347	N.D.	N.D.	N.D.	N.D.	0.000176702	N.D.	0.000201069	N.D.	0.000265678	N.D.	0.000221229	0.000348481	0.000563624	N.D.	0.000110065	N.D.	N.D.	N.D.	N.D.	N.D.	N.D.	0.000366962	N.D.	N.D.	0.000226227	N.D.	0.000249066	N.D.	N.D.	0.000136047	N.D.	N.D.
C_0084	Alloisoleucine	Alloisoleucine	99288	HMDB0000557	132.101	7.97338	0.00119925	0.00170804	0.00147635	0.0003332	0.00133315	0.00141127	0.00156199	0.00122421	0.00111724	0.00134427	0.00111161	0.000751213	0.00131657	0.00141912	0.00103691	0.001286	0.00178508	0.0011038	0.00118216	0.00105312	0.00210483	0.00107946	0.00145004	0.000958453	0.00128555	0.00146159	0.00209433	0.00133042	0.000919334	0.00141074	0.0015573	0.00167228	0.00133228	0.000802805	0.000593859	0.00106855	0.000902663	0.000811257	0.00256477	0.00253313	0.00146358	0.00156404	0.00139773
C_0175	Aminophylline	Aminophylline	2153	HMDB0001889	181.072	14.8264	N.D.	N.D.	N.D.	N.D.	N.D.	N.D.	0.00024781	N.D.	0.000331149	N.D.	N.D.	0.00028894	N.D.	0.000173882	0.000213846	0.000157339	N.D.	N.D.	0.000290152	0.000297495	N.D.	0.00028112	N.D.	N.D.	N.D.	0.000161733	N.D.	N.D.	N.D.	0.000222799	N.D.	N.D.	N.D.	0.000151936	0.000738212	N.D.	N.D.	N.D.	N.D.	N.D.	0.00066767	N.D.	N.D.
C_0055	Anserine_divalent	Anserine	112072		121.067	5.40385	N.D.	N.D.	N.D.	5.95567e-05	N.D.	0.000662951	3.9681e-05	5.36839e-05	N.D.	N.D.	N.D.	N.D.	4.40682e-05	0.00107632	N.D.	0.00072777	3.35343e-05	N.D.	N.D.	N.D.	N.D.	0.000170781	N.D.	N.D.	N.D.	N.D.	N.D.	N.D.	N.D.	N.D.	N.D.	N.D.	N.D.	N.D.	N.D.	N.D.	N.D.	N.D.	N.D.	N.D.	N.D.	N.D.	N.D.
C_0164	Arg	Arg	6322	HMDB0000517,HMDB0003416	175.118	5.59309	0.0384522	0.0281293	0.023453	0.010898	0.0218811	0.0234538	0.020154	0.021712	0.0257198	0.0231697	0.0288977	0.0218277	0.0305616	0.0226275	0.0194058	0.0318908	0.0176972	0.0292028	0.0292544	0.0215947	0.035938	0.0316657	0.0230636	0.0144634	0.0212501	0.030157	0.0216729	0.0281872	0.0277685	0.016792	0.0197875	0.0283794	0.0394967	0.0179008	0.0144877	0.0263545	0.0222108	0.0224504	0.0168263	0.0108088	0.022845	0.0192636	0.0192539
C_0263	Argininosuccinic acid	ArgSuccinate	16950	HMDB0000052	291.129	7.26946	3.8205e-05	3.58904e-05	3.7799e-05	1.77771e-05	2.33652e-05	4.21208e-05	2.90157e-05	2.74628e-05	3.61345e-05	2.69261e-05	N.D.	3.09295e-05	N.D.	4.36397e-05	2.13559e-05	3.65143e-05	3.80771e-05	3.17318e-05	2.956e-05	2.73134e-05	N.D.	5.54056e-05	3.09814e-05	N.D.	N.D.	3.27637e-05	3.19371e-05	3.17749e-05	9.2489e-05	3.01393e-05	2.77219e-05	2.18644e-05	4.94671e-05	3.46844e-05	3.29686e-05	2.86008e-05	2.58158e-05	N.D.	3.21706e-05	2.75437e-05	4.05167e-05	3.48059e-05	3.45983e-05
A_0137	Ascorbate 2-sulfate	Ascorbate 2-sulfate	54676864		254.982	10.6702	0.000848892	0.000616149	0.000306449	0.000615868	0.000561037	0.00165055	0.000740015	0.000678511	N.D.	0.000992022	0.000474048	0.000422146	0.000716855	0.00122476	0.000770308	0.000436647	0.000699211	0.000672287	0.000626781	0.000783347	0.0003912	0.000888617	0.000763644	0.000767938	0.00105175	0.000720417	0.000538434	0.00089628	0.00107548	0.000773895	0.000756765	0.000937925	0.00133751	0.000777966	0.000394409	0.00155934	0.000533148	0.000344346	0.000621055	0.000841622	0.000345083	0.00119853	0.00052666
C_0085	Asn	Asn	236	HMDB0000168,HMDB0033780	133.06	8.05229	0.0143144	0.0109417	0.00898135	0.00503562	0.00694951	0.0104321	0.00815703	0.00823161	0.010381	0.00793535	0.0131986	0.00898593	0.00767914	0.00972977	0.00934521	0.00780842	0.00872157	0.0129018	0.0100411	0.00629611	0.00957552	0.0140334	0.0107269	0.00616025	0.00739617	0.0079264	0.00596398	0.00962699	0.00712807	0.00697893	0.00726238	0.00825836	0.00954567	0.00938305	0.00833636	0.00980848	0.00694932	0.00844032	0.00861495	0.00710924	0.00699006	0.00660933	0.0062476
C_0089	Asp	Asp	424	HMDB0000191,HMDB0006483	134.044	8.80322	0.000846095	0.00121096	0.000719709	0.0010732	0.000657354	0.000777279	0.000577021	0.000476144	0.00116007	0.000528144	0.000765577	0.000630039	0.00135687	0.000596133	0.000838828	0.000654056	0.00137648	0.000606389	0.000863648	0.000734879	0.00117055	0.000611035	0.000745556	0.000580082	0.00097606	0.000764868	0.00141206	0.00137075	0.000466827	0.000776788	0.000856714	0.000983041	0.000918813	0.000627005	0.000840946	0.000646742	0.000601159	0.000811922	0.0010117	0.000746409	0.00424488	0.000693392	0.000899967
A_0185	ATP	ATP	5957	HMDB0000538	505.989	9.10906	N.D.	N.D.	N.D.	N.D.	N.D.	N.D.	N.D.	N.D.	N.D.	N.D.	N.D.	N.D.	N.D.	N.D.	N.D.	N.D.	N.D.	N.D.	N.D.	N.D.	N.D.	N.D.	N.D.	N.D.	0.000194693	N.D.	N.D.	N.D.	N.D.	N.D.	N.D.	N.D.	N.D.	N.D.	N.D.	N.D.	N.D.	N.D.	N.D.	N.D.	N.D.	N.D.	N.D.
C_0047	Betaine	Betaine	247	HMDB0000043	118.085	8.55857	0.0219676	0.0298677	0.0228183	0.0272721	0.022984	0.0204101	0.0275896	0.0187423	0.0215176	0.0198952	0.026	0.0177925	0.0161924	0.0249943	0.0296155	0.0225709	0.0233486	0.0232105	0.0236878	0.0156924	0.01765	0.0367981	0.0263611	0.0129178	0.0208128	0.023466	0.0175386	0.0233953	0.0179879	0.0253854	0.0206529	0.012231	0.0157105	0.00890982	0.0235135	0.0432147	0.0144019	0.0193604	0.0123855	0.0263742	0.0139965	0.0273854	0.0174807
C_0136	Betonicine	Betonicine	164642		160.096	9.78257	N.D.	N.D.	N.D.	N.D.	0.000106242	N.D.	0.00054628	N.D.	N.D.	N.D.	N.D.	N.D.	N.D.	0.00117933	0.000319693	N.D.	N.D.	N.D.	N.D.	N.D.	N.D.	N.D.	N.D.	N.D.	N.D.	N.D.	N.D.	N.D.	N.D.	N.D.	N.D.	N.D.	0.000141727	N.D.	N.D.	N.D.	N.D.	N.D.	N.D.	N.D.	N.D.	0.00119869	N.D.
C_0221	Butyrylcarnitine	Butyrylcarnitine	439829	HMDB0002013	232.153	7.35107	N.D.	N.D.	N.D.	N.D.	N.D.	N.D.	N.D.	N.D.	0.00115956	N.D.	N.D.	N.D.	N.D.	N.D.	N.D.	N.D.	N.D.	N.D.	N.D.	0.000345257	0.000194141	N.D.	N.D.	N.D.	N.D.	N.D.	0.000189986	0.000254716	N.D.	N.D.	N.D.	N.D.	N.D.	N.D.	N.D.	N.D.	0.000284933	N.D.	N.D.	0.000208063	N.D.	N.D.	N.D.
C_0192	Caffeine	Caffeine	2519	HMDB0001847	195.087	15.155	0.00307939	N.D.	0.000317273	N.D.	N.D.	N.D.	0.00342033	N.D.	0.00337966	0.00011682	0.000936438	0.00192478	0.000213964	0.00144312	0.00192103	0.000786773	0.00258958	N.D.	0.00177216	0.00450369	0.00290412	0.00346655	0.000240566	0.0007381	N.D.	0.00138913	0.00128637	0.0026194	N.D.	0.00113935	0.000727929	0.000465844	N.D.	0.000400175	0.0097287	0.00100695	N.D.	N.D.	0.000234074	N.D.	0.00627332	N.D.	0.000219534
C_0205	Carboxymethyllysine	Carboxymethyllysine	123800		205.117	7.13176	N.D.	N.D.	N.D.	N.D.	5.66489e-05	N.D.	N.D.	N.D.	N.D.	N.D.	N.D.	N.D.	N.D.	N.D.	N.D.	N.D.	N.D.	N.D.	N.D.	N.D.	N.D.	7.09884e-05	N.D.	N.D.	N.D.	N.D.	N.D.	N.D.	N.D.	N.D.	4.34107e-05	N.D.	N.D.	N.D.	N.D.	N.D.	N.D.	N.D.	N.D.	N.D.	N.D.	7.30566e-05	5.3545e-05
C_0142	Carnitine	Carnitine	85	HMDB0000062	162.111	6.60671	0.0201926	0.0336525	0.0245181	0.0113859	0.0138388	0.0220337	0.0360601	0.0195997	0.0248224	0.0163579	0.0160439	0.0194525	0.0225464	0.0188003	0.0184531	0.020868	0.0212687	0.0188345	0.0244381	0.0232093	0.0298662	0.0213986	0.0254909	0.0259769	0.0179151	0.0242261	0.0281209	0.026602	0.0203117	0.0246533	0.0166206	0.0213287	0.0117154	0.0237795	0.0271291	0.0173185	0.0148369	0.0124493	0.0114172	0.0209575	0.0125381	0.0130069	0.0201178
A_0172	Cholic acid	Cholic acid	221493	HMDB0000619	407.28	5.74763	N.D.	N.D.	N.D.	N.D.	N.D.	N.D.	N.D.	N.D.	N.D.	N.D.	N.D.	N.D.	N.D.	N.D.	N.D.	N.D.	N.D.	N.D.	N.D.	N.D.	N.D.	N.D.	N.D.	N.D.	N.D.	N.D.	N.D.	N.D.	N.D.	N.D.	N.D.	N.D.	N.D.	N.D.	N.D.	N.D.	N.D.	N.D.	N.D.	N.D.	N.D.	N.D.	N.D.
C_0033	Choline	Choline	305	HMDB0000097	104.106	5.40967	0.00784781	0.00615826	0.00546458	0.00842877	0.00707952	0.00883619	0.00911518	0.00678521	0.00661369	0.00594212	0.00757787	0.00505391	0.00663067	0.0120865	0.00736183	0.00782786	0.00753382	0.00902646	0.00879397	0.00443651	0.0074644	0.0123222	0.00916826	0.0069786	0.00729348	0.00523755	0.00764889	0.00503644	0.00889005	0.00846477	0.00597651	0.00577383	0.0065594	0.0055007	0.007465	0.00971191	0.00436061	0.0078553	0.00908614	0.0101659	0.0069769	0.0100103	0.00596978
C_0079	cis-4-Hydroxyproline	cis-Hydroxyproline	440014	HMDB0006055	132.065	8.39665	N.D.	N.D.	N.D.	N.D.	N.D.	N.D.	N.D.	N.D.	N.D.	N.D.	N.D.	N.D.	N.D.	3.81471e-05	5.83345e-05	N.D.	N.D.	N.D.	N.D.	N.D.	N.D.	9.23164e-05	N.D.	N.D.	N.D.	N.D.	N.D.	N.D.	N.D.	N.D.	N.D.	N.D.	N.D.	N.D.	N.D.	3.92976e-05	N.D.	N.D.	N.D.	N.D.	N.D.	N.D.	N.D.
A_0082	cis-Aconitic acid	cis-Aconitic acid	643757	HMDB0000072	173.009	16.2332	0.00184986	0.00198571	0.00281766	0.00184083	0.00306447	0.00217578	0.00315462	0.00307715	0.00266866	0.00267925	0.00230388	0.00182146	0.00214398	0.00380823	0.00284739	0.00339405	0.00251461	0.00287931	0.00203004	0.00281932	0.00197342	0.00295221	0.00310127	0.00258719	0.00337485	0.00250361	0.0030206	0.0021352	0.00339433	0.00352828	0.00290507	0.00247344	0.00180846	0.00284402	0.00289535	0.00224439	0.00249975	0.00195235	0.00335919	0.00475158	0.00265073	0.00249386	0.00266797
A_0028	Citraconic acid	Citraconic acid	643798	HMDB0000634	129.018	12.0885	N.D.	N.D.	N.D.	N.D.	N.D.	N.D.	N.D.	N.D.	N.D.	N.D.	N.D.	N.D.	N.D.	N.D.	N.D.	N.D.	N.D.	N.D.	N.D.	N.D.	N.D.	N.D.	N.D.	N.D.	N.D.	N.D.	N.D.	N.D.	N.D.	N.D.	N.D.	N.D.	N.D.	N.D.	N.D.	N.D.	N.D.	N.D.	N.D.	N.D.	N.D.	N.D.	N.D.
A_0112	Citric acid	Citric acid	311	HMDB0000094	191.02	15.7813	0.0150764	0.0152885	0.0299246	0.0163382	0.0259731	0.0142441	0.0288767	0.022568	0.0215112	0.0230152	0.0219037	0.0196107	0.0182643	0.0289777	0.0178129	0.0287012	0.0205594	0.0282684	0.0182442	0.0234233	0.0192933	0.0180888	0.0250327	0.0208789	0.0264361	0.0216824	0.0248727	0.0198915	0.0200353	0.0251378	0.0253589	0.022772	0.0187516	0.0234633	0.022241	0.0213031	0.0229863	0.0184783	0.0214551	0.0341027	0.0211812	0.0170273	0.0196432
C_0167	Citrulline	Citrulline	9750	HMDB0000904	176.102	8.41598	0.00977255	0.00765034	0.0133824	0.00364956	0.0111695	0.0106305	0.0120624	0.00359061	0.00823213	0.00918889	0.00558301	0.00911505	0.0137214	0.0125032	0.0145809	0.00948396	0.00672537	0.0102242	0.0126493	0.00819964	0.00886535	0.0116717	0.00731562	0.00700365	0.00851882	0.0106142	0.0133422	0.012005	0.00778801	0.0121109	0.00916316	0.00912056	0.0131498	0.00705052	0.00781957	0.0137238	0.00940531	0.00613171	0.00698874	0.00378609	0.00475086	0.0121499	0.00725568
C_0080	Creatine	Creatine	586	HMDB0000064	132.076	6.85024	0.0259858	0.00685047	0.00431806	0.0079869	0.00576481	0.00821919	0.00347381	0.0106166	0.014322	0.00662228	0.00965486	0.00313437	0.011322	0.0223113	0.00623241	0.0102891	0.00267977	0.0262135	0.0130284	0.0182057	0.0167158	0.0356894	0.006991	0.0177802	0.0150801	0.0188079	0.00665721	0.0100634	0.00723402	0.00610147	0.0157712	0.025002	0.0098295	0.0081869	0.00512764	0.0141899	0.0051431	0.0148084	0.0101887	0.0193875	0.00628068	0.00588909	0.00673692
C_0041	Creatinine	Creatinine	588	HMDB0000562	114.065	5.72472	0.018893	0.03471	0.0293542	0.0179542	0.0377454	0.0401932	0.0358297	0.0298978	0.0222236	0.0234579	0.0203841	0.0213797	0.0264719	0.036145	0.024771	0.0257789	0.0440925	0.0186869	0.0257738	0.0229743	0.0213623	0.0441409	0.0274842	0.0219413	0.0274505	0.0209915	0.0280344	0.0315605	0.0539467	0.0235408	0.0227497	0.0165478	0.0198417	0.0221349	0.0372659	0.0233678	0.025814	0.0177119	0.024159	0.026348	0.0264062	0.0435195	0.0203568
C_0056	Cys	Cys	594	HMDB0000574,HMDB0003417	122.026	8.60051	3.24581e-05	4.37299e-05	6.15812e-05	4.93885e-05	3.42157e-05	4.58063e-05	7.39509e-05	2.7755e-05	0.000143785	3.14839e-05	6.45707e-05	9.3504e-05	7.1948e-05	4.00281e-05	6.44976e-05	3.96397e-05	6.04609e-05	6.35394e-05	6.28049e-05	2.9971e-05	N.D.	7.54744e-05	4.1869e-05	N.D.	3.04092e-05	2.40178e-05	0.000176756	4.55613e-05	8.24733e-05	6.43792e-05	8.05002e-05	N.D.	N.D.	9.84515e-05	5.88471e-05	2.42765e-05	6.45053e-05	6.47971e-05	6.51981e-05	3.56542e-05	6.85438e-05	3.74612e-05	2.94497e-05
C_0216	Cystathionine	Cystathionine	834	HMDB0000099	223.074	7.62056	7.90002e-05	4.39136e-05	3.77326e-05	5.54065e-05	5.53841e-05	N.D.	0.000134413	5.07623e-05	5.52891e-05	5.86204e-05	0.000104094	3.02934e-05	5.81307e-05	8.47965e-05	9.82514e-05	7.77549e-05	6.28562e-05	0.000102239	6.62496e-05	3.09306e-05	N.D.	0.000171018	4.58717e-05	N.D.	4.97605e-05	2.83907e-05	N.D.	N.D.	8.92026e-05	5.5973e-05	5.78809e-05	5.31437e-05	N.D.	N.D.	6.56535e-05	0.000111596	N.D.	3.70903e-05	4.81391e-05	4.20784e-05	4.25239e-05	0.000125588	5.53298e-05
C_0279	Cysteine glutathione disulfide	Cysteine glutathione disulfide	10455148	HMDB0000656	427.095	8.83162	0.000328466	0.000284857	0.000631091	0.000332785	0.000301151	0.000330422	0.000391242	0.000272656	0.000209864	0.000166395	0.000336597	0.000258408	0.000142179	0.000291182	0.00041429	0.000455476	0.000518873	0.000324665	0.000352637	0.000299414	0.000342467	0.000481179	0.000142178	0.000137556	0.000451485	0.000288079	0.000209689	0.000567231	0.00029742	0.000409512	0.000252772	0.000219578	0.000267212	0.000328734	0.0003623	0.000222358	0.00033992	0.000355535	0.000360264	0.000254237	0.000182808	0.00014518	0.000235872
C_0229	Cystine	Cystine	595	HMDB0000192	241.03	8.38789	0.0115514	0.0127403	0.0147232	0.00785741	0.0134176	0.0150984	0.0153361	0.0130077	0.01443	0.0132679	0.0118803	0.0103254	0.0106949	0.0176386	0.020272	0.0127539	0.00805724	0.0114082	0.0188536	0.0129433	0.0136021	0.0239763	0.0181098	0.011347	0.010142	0.012067	0.0146142	0.00937626	0.0189083	0.0158433	0.015924	0.0116495	0.0133982	0.0125287	0.00967028	0.00946967	0.00832564	0.0100825	0.016215	0.0136021	0.0041072	0.0154098	0.012706
A_0079	Decanoic acid	Decanoic acid	2969	HMDB0000511	171.139	6.5033	N.D.	N.D.	0.000321722	0.000217707	0.000329728	N.D.	N.D.	N.D.	0.000224803	N.D.	N.D.	N.D.	0.00027357	0.000310579	N.D.	N.D.	0.000342971	0.000269346	N.D.	N.D.	N.D.	0.000337308	0.000322162	N.D.	N.D.	N.D.	0.000416477	N.D.	0.000282563	0.00038805	N.D.	N.D.	0.000287664	0.000293434	N.D.	0.000288727	N.D.	N.D.	0.000315587	0.000375439	N.D.	N.D.	N.D.
C_0036	Diethanolamine	Diethanolamine	8113	HMDB0004437	106.085	5.97792	0.00149874	0.000534313	0.00182399	0.00266414	0.000784697	N.D.	0.000259808	0.00109888	0.000707633	0.00318184	N.D.	0.00257359	0.00181219	0.00244074	0.000379103	0.000892123	0.000871314	0.000424404	0.00340853	0.000618391	0.000200358	0.00284497	0.00140185	0.000531584	0.00226741	0.000156015	0.000478416	0.000430473	0.00149986	0.00102098	0.000181335	0.000720435	0.00147393	0.00151123	0.0020091	0.00115511	8.99787e-05	0.000238057	0.000174173	0.00069879	0.00042628	0.00144298	0.000492545
C_0019	Dimethylaminoethanol	Dimethylaminoethanol	7902	HMDB0032231	90.0904	5.45646	N.D.	N.D.	N.D.	N.D.	N.D.	4.87398e-05	N.D.	N.D.	N.D.	N.D.	N.D.	N.D.	N.D.	6.47824e-05	6.80092e-05	N.D.	N.D.	N.D.	N.D.	N.D.	N.D.	9.17655e-05	N.D.	N.D.	N.D.	N.D.	N.D.	N.D.	N.D.	N.D.	N.D.	N.D.	N.D.	N.D.	N.D.	8.20092e-05	N.D.	N.D.	N.D.	N.D.	N.D.	N.D.	N.D.
C_0105	Ectoine	Ectoine	126041		143.08	7.23803	N.D.	N.D.	N.D.	0.000209382	N.D.	0.000152086	N.D.	N.D.	N.D.	6.13551e-05	N.D.	4.87398e-05	N.D.	0.000143861	N.D.	0.000141331	N.D.	N.D.	N.D.	N.D.	N.D.	0.000349905	N.D.	N.D.	N.D.	N.D.	N.D.	N.D.	N.D.	9.71156e-05	N.D.	N.D.	N.D.	N.D.	N.D.	N.D.	N.D.	N.D.	N.D.	N.D.	8.78729e-05	0.000113317	N.D.
A_0120	Erythrose 4-phosphate	E4P	122357	HMDB0001321	199.001	8.57256	N.D.	N.D.	N.D.	N.D.	N.D.	N.D.	N.D.	N.D.	N.D.	N.D.	N.D.	N.D.	N.D.	N.D.	N.D.	N.D.	N.D.	N.D.	0.000284417	N.D.	N.D.	N.D.	N.D.	N.D.	N.D.	N.D.	N.D.	N.D.	N.D.	0.00033789	N.D.	N.D.	N.D.	N.D.	N.D.	N.D.	N.D.	N.D.	N.D.	0.000353003	0.000221839	N.D.	N.D.
C_0003	Ethanolamine	Ethanolamine	700	HMDB0000149	62.0602	5.0303	0.00132074	0.00160037	0.00158125	0.00111968	0.00152193	0.00158923	0.00150521	0.00121954	0.00157461	0.00149706	0.00106948	0.00132989	0.00135769	0.00188561	0.00130013	0.00139372	0.00165243	0.00104723	0.00167827	0.00142015	0.00148022	0.00133335	0.00116689	0.00139304	0.00121852	0.00165009	0.00101992	0.00130764	0.0012238	0.00149097	0.00180893	0.00183739	0.00130483	0.00145061	0.00118318	0.000885866	0.00131127	0.00115571	0.00162598	0.000952947	0.00162267	0.000789844	0.00193743
A_0042	Ethanolamine phosphate	EAP	1015	HMDB0000224	140.012	6.57318	0.000180715	0.000251479	0.000176873	0.000187228	0.000197337	N.D.	0.00019554	N.D.	0.000158861	0.000214063	N.D.	N.D.	0.000222909	0.000160558	0.000168505	N.D.	0.000160257	0.000166994	0.000180115	N.D.	0.000226956	0.000164068	0.000295186	N.D.	0.000313644	0.000213239	0.000209504	0.00030998	N.D.	0.000250248	N.D.	0.000216483	0.000225549	0.000143584	0.000115351	0.000250879	0.000194728	0.000181124	0.000261624	0.000213397	0.000124723	0.000134114	N.D.
C_0026	GABA	GABA	119	HMDB0000112	104.07	6.00862	N.D.	N.D.	N.D.	N.D.	N.D.	N.D.	N.D.	N.D.	N.D.	N.D.	N.D.	N.D.	N.D.	N.D.	N.D.	N.D.	N.D.	N.D.	N.D.	N.D.	N.D.	N.D.	N.D.	N.D.	N.D.	N.D.	N.D.	N.D.	N.D.	N.D.	0.000129166	N.D.	N.D.	N.D.	N.D.	N.D.	N.D.	N.D.	N.D.	N.D.	N.D.	N.D.	N.D.
A_0115	Galacturonic acid Glucuronic acid	Galacturonic acid Glucuronic acid	439215 94715	HMDB0002545 HMDB0000127	193.035	6.64554	N.D.	N.D.	0.000145834	0.00012627	0.000152874	0.000255023	0.000252879	0.000166951	N.D.	0.000171448	N.D.	N.D.	0.000233041	0.000271443	0.000256933	0.000224519	0.000301631	0.000141676	0.000225989	N.D.	0.000126916	0.000678182	0.000383378	0.000161166	0.000227227	0.000160419	0.000278326	N.D.	0.000302014	0.000259619	0.000181438	0.000152041	0.000117611	0.000182222	0.000218109	N.D.	0.00014171	N.D.	0.000145507	0.000214394	0.000195711	0.000266339	N.D.
C_0111	Gln	Gln	738	HMDB0000641,HMDB0003423	147.075	8.21296	0.141165	0.126617	0.129872	0.0946822	0.132391	0.149259	0.124057	0.114544	0.131653	0.147992	0.147998	0.169027	0.141694	0.142128	0.130724	0.147371	0.12767	0.149914	0.168398	0.136469	0.132721	0.118763	0.141867	0.107839	0.126594	0.130047	0.106561	0.140518	0.128365	0.123554	0.120236	0.14176	0.143191	0.125494	0.10415	0.110092	0.117611	0.130818	0.135195	0.110833	0.114364	0.106594	0.114688
C_0117	Glu	Glu	611	HMDB0000148,HMDB0003339	148.059	8.35469	0.00872442	0.015184	0.00416992	0.0160522	0.0102004	0.00804575	0.00600783	0.00757484	0.0174687	0.00869054	0.00716588	0.00788081	0.0134077	0.00638231	0.00552064	0.00860281	0.0173097	0.00712656	0.0224703	0.0101817	0.0148643	0.00662199	0.00798785	0.00904413	0.00812761	0.00707071	0.0125538	0.00664715	0.00523932	0.00988679	0.0112748	0.0118243	0.0132122	0.00464886	0.00767104	0.00507676	0.00589012	0.00299722	0.0139162	0.0120475	0.0161966	0.0203999	0.0218181
A_0126	Glucaric acid	Glucaric acid	33037	HMDB0000663	209.03	10.7692	N.D.	N.D.	N.D.	N.D.	N.D.	N.D.	N.D.	N.D.	N.D.	N.D.	N.D.	N.D.	N.D.	N.D.	N.D.	N.D.	N.D.	N.D.	N.D.	N.D.	N.D.	0.000305207	N.D.	N.D.	N.D.	N.D.	N.D.	N.D.	N.D.	N.D.	N.D.	N.D.	N.D.	N.D.	N.D.	N.D.	N.D.	N.D.	N.D.	N.D.	N.D.	N.D.	N.D.
A_0118	Gluconic acid	Gluconic acid	10690	HMDB0000625	195.051	6.6721	0.000590579	0.000473252	0.000575947	0.000371069	0.000526066	0.000847304	0.000720902	0.000631784	0.000294742	0.000724939	0.000609275	0.000401367	0.000752318	0.00075964	0.00117118	0.00064134	0.000821701	0.000702992	0.000519581	0.000854132	0.000446446	0.000811678	0.000772463	0.000716706	0.000765555	0.000556085	0.000923536	0.000550127	0.000859973	0.00071216	0.000519501	0.000470221	0.000499465	0.000671975	0.000561642	0.0005515	0.000362204	0.000292747	0.00102192	0.000729439	0.000567907	0.00166415	0.000555304
C_0171	Gluconolactone	1,5-Gluconolactone	7027	HMDB0000150	179.054	15.9833	0.000256265	0.000171429	0.000230249	0.000160478	N.D.	0.000383525	0.000306077	0.000266959	N.D.	N.D.	0.000238603	0.000160134	0.000214372	0.000305628	0.00035273	0.000250416	0.00040043	0.000235149	0.000255866	0.000231869	N.D.	0.00034959	0.000367054	0.00023528	0.000260265	N.D.	0.000287576	0.00029895	0.000370112	0.000280617	0.000238073	0.000177094	N.D.	0.000240872	N.D.	0.000263628	0.000141679	0.000165946	0.000402405	0.000222839	0.000229124	0.000574262	0.000145944
C_0271	Glutathione (GSSG)_divalent	GSSG	65359		307.082	9.18847	N.D.	2.10687e-05	4.77636e-05	2.60777e-05	N.D.	N.D.	N.D.	N.D.	N.D.	N.D.	N.D.	N.D.	N.D.	N.D.	2.16425e-05	4.84062e-05	5.2036e-05	3.02172e-05	N.D.	2.47297e-05	N.D.	N.D.	N.D.	2.78171e-05	3.12183e-05	3.49166e-05	N.D.	6.49506e-05	N.D.	N.D.	N.D.	N.D.	N.D.	2.04883e-05	2.80055e-05	N.D.	3.08146e-05	3.29527e-05	2.33685e-05	N.D.	1.94034e-05	N.D.	N.D.
C_0009	Gly	Gly	750	HMDB0000123	76.039	6.49968	0.0598337	0.0359601	0.0524565	0.0337786	0.0325503	0.0555346	0.0346768	0.0424419	0.0351079	0.0245573	0.0462941	0.0553273	0.0441099	0.0406512	0.0873113	0.0507643	0.0274428	0.0664735	0.0780049	0.0335052	0.0334034	0.0823162	0.0630112	0.03442	0.0401686	0.039107	0.0284188	0.0499332	0.0377014	0.0328296	0.0379965	0.0486871	0.0494322	0.0347161	0.0417399	0.0560513	0.0375479	0.0386646	0.0436498	0.0357144	0.0516927	0.0380016	0.0380899
C_0189	Gly-Asp	Gly-Asp	97363		191.065	7.5854	N.D.	6.05114e-05	N.D.	N.D.	N.D.	N.D.	9.48109e-05	N.D.	N.D.	N.D.	N.D.	N.D.	N.D.	5.30448e-05	N.D.	8.95706e-05	N.D.	N.D.	0.000123928	N.D.	N.D.	N.D.	N.D.	N.D.	N.D.	N.D.	N.D.	N.D.	N.D.	N.D.	N.D.	N.D.	N.D.	N.D.	N.D.	8.7699e-05	N.D.	N.D.	N.D.	N.D.	N.D.	N.D.	N.D.
C_0086	Gly-Gly	Gly-Gly	11163	HMDB0011733	133.06	6.50691	N.D.	N.D.	N.D.	N.D.	N.D.	N.D.	N.D.	N.D.	N.D.	N.D.	N.D.	N.D.	N.D.	N.D.	N.D.	7.88983e-05	N.D.	7.05825e-05	N.D.	N.D.	N.D.	N.D.	N.D.	N.D.	N.D.	N.D.	N.D.	N.D.	N.D.	N.D.	N.D.	N.D.	N.D.	N.D.	N.D.	6.04638e-05	N.D.	N.D.	N.D.	N.D.	N.D.	N.D.	N.D.
C_0183	Gly-Leu	Gly-Leu			189.122	7.49257	N.D.	N.D.	N.D.	N.D.	N.D.	N.D.	N.D.	N.D.	N.D.	8.27417e-05	N.D.	N.D.	N.D.	N.D.	N.D.	N.D.	N.D.	N.D.	N.D.	N.D.	N.D.	0.000172277	N.D.	N.D.	N.D.	N.D.	N.D.	N.D.	N.D.	0.000145229	N.D.	N.D.	N.D.	N.D.	N.D.	N.D.	N.D.	7.24073e-05	N.D.	N.D.	N.D.	N.D.	N.D.
A_0013	Glyceric acid	Glyceric acid	439194	HMDB0000139,HMDB0006372	105.019	8.24413	0.000566622	0.000653026	0.000527171	0.000676343	0.000578523	0.000778286	0.000726783	0.000634704	0.000448607	0.000697686	0.000626869	0.000476828	0.000550686	0.000776699	0.000653386	0.000475801	0.000735958	0.000639966	0.000529721	0.000650168	0.000483277	0.000720473	0.000722142	0.000716173	0.000907889	0.00072922	0.000485805	0.000415986	0.000660336	0.000422225	0.000561888	0.00071389	0.000927142	0.000601488	0.000509256	0.000919708	0.000501437	0.000451231	0.000722236	0.000835141	0.000515652	0.00063232	0.000674406
C_0021	Glycerol	Glycerol	753	HMDB0000131	93.054	15.516	0.0613868	0.0660505	0.0573881	0.0681712	0.0511787	0.0883188	0.0625887	0.0701528	0.0789345	0.105056	0.00719866	0.0599574	0.0953801	0.0828768	0.0822641	0.0502114	0.0425818	0.073671	0.0737736	0.06442	0.0731627	0.0760684	0.0727471	0.0851861	0.0501177	0.0350036	0.0699174	0.0769181	0.0797945	0.0606085	0.0512344	0.053735	0.0379718	0.0434412	0.0868124	0.0858683	0.0520318	0.07031	0.0647066	0.0964785	0.0391234	0.0567124	0.0441347
C_0242	Glycerophosphocholine	GPCho	439285	HMDB0000086	258.109	15.2616	0.000447128	0.000446425	0.000307374	0.000360384	0.00035587	0.000397364	0.000316428	0.000288944	0.000340935	0.000433342	0.000500382	0.000396756	0.000551302	0.000304124	0.000282858	0.000377264	0.000422978	0.000293008	0.000326441	0.000272027	0.000397534	0.000261366	0.000385547	0.000301401	0.000581483	0.000335172	0.000476495	0.000411673	0.000224024	0.000375682	0.000176385	0.000332634	0.000468788	0.000321291	0.000467657	0.00035421	0.00040826	0.00027367	0.000313138	0.000316311	0.000356101	0.00034483	0.000366989
A_0178	Glycocholic acid	Glycocholic acid	10140	HMDB0000138	464.302	5.62574	N.D.	N.D.	N.D.	N.D.	N.D.	N.D.	N.D.	0.000243855	N.D.	N.D.	N.D.	N.D.	N.D.	N.D.	N.D.	N.D.	N.D.	N.D.	N.D.	N.D.	N.D.	N.D.	N.D.	N.D.	N.D.	N.D.	N.D.	N.D.	N.D.	N.D.	N.D.	N.D.	N.D.	N.D.	N.D.	N.D.	N.D.	N.D.	N.D.	N.D.	N.D.	N.D.	N.D.
A_0001	Glyoxylic acid	Glyoxylic acid	760	HMDB0000119	72.9926	9.12962	N.D.	0.000232528	N.D.	0.000205128	N.D.	0.000261387	N.D.	N.D.	N.D.	N.D.	N.D.	N.D.	0.000192512	N.D.	N.D.	0.000292915	N.D.	0.000128747	0.000205225	N.D.	0.000169719	N.D.	N.D.	N.D.	N.D.	0.000340401	0.000147766	N.D.	N.D.	N.D.	N.D.	N.D.	N.D.	N.D.	N.D.	0.000240606	N.D.	N.D.	N.D.	N.D.	N.D.	N.D.	N.D.
C_0166	Guanidinosuccinic acid	Guanidinosuccinic acid	439918	HMDB0003157	176.065	7.75272	0.000146345	8.23764e-05	7.66609e-05	0.000115932	0.000161293	0.000144339	0.000179741	6.01844e-05	5.58746e-05	7.93058e-05	6.30256e-05	4.59569e-05	6.56526e-05	0.000344076	0.000167049	0.00015772	0.000145205	0.00012049	0.000132499	4.16345e-05	5.13663e-05	0.000331804	5.52382e-05	0.000106317	9.34526e-05	6.06163e-05	5.78993e-05	0.000108595	0.000118859	0.00017694	5.45299e-05	4.62965e-05	0.000104126	0.000144186	7.57922e-05	0.00028047	9.45667e-05	5.40838e-05	0.000154388	8.15068e-05	0.000132701	0.000215295	0.000109561
C_0044	Guanidoacetic acid	Guanidoacetic acid	763	HMDB0000128	118.06	6.41269	0.000696513	0.000690308	0.000656467	0.000387707	0.000737435	0.000517935	0.000430217	0.000700959	0.000845061	0.000614042	0.00051746	0.000689115	0.000686204	0.000793565	0.000591228	0.000319329	0.000472867	0.000750583	0.000774567	0.000422694	0.00103658	0.000533908	0.000486497	0.000501873	0.000505763	0.00055039	0.000646637	0.000806685	0.000515575	0.00072102	0.000455279	0.000510973	0.000808606	0.000502463	0.000745231	0.000820244	0.000779679	0.00042676	0.000346165	0.000311332	0.000841929	0.00045908	0.000631144
A_0018	Hexanoic acid	Hexanoic acid	8892	HMDB0000535	115.076	7.25075	N.D.	N.D.	N.D.	N.D.	N.D.	N.D.	N.D.	0.0002312	7.99301e-05	N.D.	N.D.	N.D.	0.000139318	N.D.	0.000171452	N.D.	N.D.	N.D.	0.000126032	N.D.	N.D.	N.D.	0.000136439	0.000177709	N.D.	N.D.	N.D.	N.D.	N.D.	N.D.	N.D.	N.D.	N.D.	N.D.	N.D.	N.D.	0.000180359	N.D.	N.D.	N.D.	0.000103032	N.D.	N.D.
A_0092	Hippuric acid	Hippuric acid	464	HMDB0000714	178.051	6.88589	0.000320808	0.000183872	N.D.	0.00033285	0.000159868	N.D.	0.00173389	0.000528109	N.D.	0.000364204	0.000309162	N.D.	0.000128679	0.00354733	0.00184422	0.000701807	0.000342971	0.000812886	0.000608914	0.000296246	N.D.	0.000707735	0.0011989	0.000829309	0.000176393	0.000394689	0.000267193	N.D.	0.000479128	0.00143975	0.000230545	0.000399235	0.000707703	0.000407258	0.000267473	0.00317599	0.00022198	N.D.	0.000225006	0.000321591	0.000728124	0.000218644	0.000347254
C_0134	His	His	773	HMDB0000177	157.078	5.73632	0.00180648	0.00160171	0.00116659	0.000932987	0.00109364	0.00160826	0.00137025	0.000991071	0.00146938	0.00127163	0.00177488	0.00149909	0.00122124	0.0012265	0.00120539	0.00144052	0.00115495	0.00163165	0.00167018	0.00126816	0.00171907	0.0156452	0.00120924	0.00107416	0.0010391	0.00117922	0.00119497	0.00157732	0.000965422	0.00127952	0.00107224	0.00164784	0.00123052	0.00145452	0.00144771	0.0011853	0.00121485	0.00132232	0.0019501	0.00101358	0.00119825	0.00101318	0.00119501
C_0185	Homoarginine	Homoarginine	9085	HMDB0000670	189.134	5.64373	0.000498689	0.000392038	0.000427747	0.000183166	0.000360396	0.000128544	0.000381126	0.000396385	0.000575642	0.000335244	0.000301953	0.000406456	0.000559723	0.000389898	0.000130285	0.00029806	0.000369786	0.000404638	0.000339419	0.000366	0.000561033	0.000305439	0.000243769	0.000244529	0.000276582	0.000368811	0.000255568	0.00036449	0.000298046	0.000323263	0.000386965	0.000322753	0.000565127	0.000160837	0.000292179	0.000271973	0.000407027	0.000465475	0.000191933	0.000245002	0.000315138	0.000299762	0.000205736
C_0230	Homocarnosine	Homocarnosine	10243361	HMDB0000745	241.128	5.39655	N.D.	N.D.	N.D.	3.77677e-05	N.D.	0.000145843	N.D.	N.D.	N.D.	N.D.	N.D.	N.D.	N.D.	0.000188779	N.D.	0.000148725	N.D.	N.D.	N.D.	N.D.	N.D.	N.D.	N.D.	N.D.	N.D.	N.D.	N.D.	N.D.	N.D.	N.D.	N.D.	N.D.	N.D.	N.D.	N.D.	N.D.	N.D.	N.D.	N.D.	N.D.	N.D.	N.D.	N.D.
C_0188	Homocitrulline	Homocitrulline	65072	HMDB0000679	190.117	8.49236	9.21939e-05	0.000135661	N.D.	6.27386e-05	0.000278585	0.000161789	0.000242085	N.D.	N.D.	N.D.	N.D.	N.D.	0.000118305	0.000474318	0.000387774	9.44493e-05	0.000108367	N.D.	N.D.	N.D.	9.91799e-05	0.000465124	0.000122084	7.76986e-05	0.000263704	7.84446e-05	N.D.	5.02796e-05	0.000292882	0.000141197	9.72552e-05	6.30255e-05	7.27545e-05	0.00012999	0.000134568	0.000179798	N.D.	N.D.	N.D.	0.000207019	N.D.	0.000183862	N.D.
C_0249	Homocystine	Homocystine	439579	HMDB0000575,HMDB0000676	269.063	7.40807	N.D.	N.D.	2.2985e-05	N.D.	N.D.	N.D.	N.D.	N.D.	N.D.	N.D.	N.D.	N.D.	N.D.	N.D.	N.D.	N.D.	N.D.	N.D.	N.D.	N.D.	N.D.	N.D.	N.D.	N.D.	N.D.	N.D.	N.D.	N.D.	2.73085e-05	N.D.	N.D.	N.D.	N.D.	N.D.	N.D.	N.D.	N.D.	N.D.	1.83053e-05	N.D.	N.D.	N.D.	N.D.
C_0053	Homoserine	Homoserine	12647	HMDB0000719	120.064	7.74498	N.D.	N.D.	N.D.	N.D.	N.D.	N.D.	N.D.	N.D.	N.D.	N.D.	N.D.	N.D.	N.D.	N.D.	N.D.	N.D.	N.D.	N.D.	N.D.	N.D.	N.D.	N.D.	N.D.	N.D.	N.D.	N.D.	N.D.	N.D.	N.D.	N.D.	N.D.	N.D.	N.D.	N.D.	N.D.	N.D.	N.D.	N.D.	N.D.	N.D.	N.D.	N.D.	N.D.
A_0094	Homovanillic acid	HVA	1738	HMDB0000118	181.051	6.76346	N.D.	0.000263259	0.000197073	N.D.	N.D.	N.D.	0.000215143	N.D.	0.000203822	0.000238343	N.D.	N.D.	N.D.	0.000268935	0.000320307	N.D.	0.000379207	0.000134134	N.D.	N.D.	N.D.	0.000184959	N.D.	N.D.	N.D.	0.000168733	0.000274278	0.000229094	0.000410535	0.000225995	0.000179887	0.000158586	0.00018329	N.D.	0.000350082	0.000211949	N.D.	0.000185863	0.000142134	0.000160546	0.00027508	0.000201643	0.000160812
C_0151	Hordenine	Hordenine	68313	HMDB0004366	166.121	6.7819	N.D.	N.D.	N.D.	N.D.	N.D.	N.D.	N.D.	N.D.	N.D.	N.D.	N.D.	N.D.	N.D.	7.77991e-05	N.D.	N.D.	N.D.	N.D.	N.D.	N.D.	N.D.	N.D.	0.00484519	N.D.	N.D.	N.D.	N.D.	N.D.	N.D.	N.D.	N.D.	N.D.	N.D.	N.D.	N.D.	N.D.	N.D.	N.D.	N.D.	N.D.	N.D.	N.D.	N.D.
C_0077	Hydroxyproline	Hydroxyproline	5810	HMDB0000725	132.064	9.0859	0.001933	0.00303592	0.00334272	0.0039342	0.00298548	0.00489113	0.00292526	0.00346732	0.00393213	0.00235667	0.00198291	0.00548819	0.00435359	0.00622061	0.00349004	0.00369374	0.00347369	0.0036587	0.00273858	0.00156262	0.00250148	0.0167069	0.00266144	0.00217993	0.00388152	0.00158107	0.00233468	0.00429692	0.00242936	0.00258856	0.00288651	0.0046719	0.00295097	0.0029682	0.00449769	0.0192862	0.00275825	0.00696425	0.00248664	0.00528236	0.00141712	0.00497273	0.00347081
C_0037	Hypotaurine	Hypotaurine	107812	HMDB0000965	110.026	12.9403	0.000223807	0.000297229	0.000197432	0.000522591	0.000162757	0.000315906	0.000332269	0.000130302	0.00024993	0.00023343	0.000259259	0.000357955	0.000351237	0.000366573	0.00027519	0.000254457	0.000931032	0.000224774	0.000239524	0.000179161	0.000264677	0.000267977	0.000189811	0.00017768	0.000291281	0.000212392	0.000257773	0.000413148	0.000139203	0.000237834	0.000228782	0.00023335	0.000289609	0.000229592	0.000481341	0.000179646	0.000313282	0.000193726	0.000311035	0.000253675	0.000563814	0.000200654	0.000221868
C_0093	Hypoxanthine	Hypoxanthine	790	HMDB0000157	137.045	8.62888	0.000117691	0.000151462	0.000225731	0.000243207	9.85864e-05	9.99616e-05	9.40267e-05	9.32712e-05	0.000285395	0.000307406	9.30338e-05	0.000118868	0.000239145	0.000254239	0.000144116	0.000290437	0.00083332	0.000108449	0.000262034	0.000315507	0.000245211	N.D.	0.000209105	0.000262879	0.000288044	0.000143299	0.000246036	0.000316201	0.000338187	0.000181656	0.000292603	0.000276534	0.000131937	0.00014572	0.000195684	0.000132611	0.000242408	0.000214858	0.000209849	0.000468965	0.000656296	0.000186014	0.000176424
A_0125	Ibuprofen	Ibuprofen	3672	HMDB0001925	205.123	6.42297	N.D.	N.D.	N.D.	N.D.	N.D.	N.D.	N.D.	N.D.	N.D.	N.D.	N.D.	N.D.	N.D.	N.D.	N.D.	N.D.	N.D.	N.D.	0.000526824	N.D.	N.D.	N.D.	N.D.	N.D.	N.D.	N.D.	0.000202419	N.D.	N.D.	N.D.	N.D.	N.D.	N.D.	N.D.	N.D.	N.D.	N.D.	N.D.	N.D.	N.D.	N.D.	N.D.	N.D.
C_0083	Ile	Ile	791	HMDB0000172	132.101	7.79619	0.0694607	0.0627033	0.0366289	0.0382897	0.0488682	0.0591464	0.0291793	0.0320242	0.0472755	0.0523322	0.0485868	0.0226735	0.0582136	0.0349988	0.0459733	0.0644246	0.0483118	0.0557897	0.0452469	0.0393643	0.050261	0.0463756	0.0411333	0.0311522	0.0352739	0.0349753	0.0371875	0.0405757	0.0375936	0.0401887	0.0452866	0.0520477	0.0485755	0.0356773	0.0290049	0.0512008	0.0334019	0.0311917	0.0450169	0.0489888	0.0492012	0.0460051	0.0445276
C_0067	Imidazole-4-acetic acid	Imidazole-4-acetic acid	96215	HMDB0002024	127.049	6.25774	N.D.	N.D.	N.D.	N.D.	2.96225e-05	3.1741e-05	N.D.	N.D.	N.D.	N.D.	N.D.	N.D.	N.D.	N.D.	N.D.	N.D.	N.D.	N.D.	N.D.	N.D.	N.D.	0.000316142	N.D.	N.D.	N.D.	N.D.	N.D.	N.D.	N.D.	N.D.	N.D.	N.D.	N.D.	N.D.	N.D.	N.D.	N.D.	N.D.	N.D.	N.D.	N.D.	4.57142e-05	N.D.
C_0133	Imidazolelactic acid	Imidazolelactic acid	793		157.059	6.836	0.000132342	0.000142214	0.000125288	7.81639e-05	0.000168149	0.000288001	9.38698e-05	N.D.	0.000105058	8.96836e-05	9.65307e-05	8.89719e-05	9.33689e-05	0.000141453	7.3814e-05	8.33197e-05	0.000115718	7.64139e-05	9.55692e-05	5.91299e-05	0.000113317	0.00901647	8.01355e-05	9.35733e-05	9.07555e-05	0.000118945	0.000243191	0.000129606	0.000153522	0.000155822	8.804e-05	9.87399e-05	8.5214e-05	0.000117021	0.000164205	8.74714e-05	7.4229e-05	7.04863e-05	0.000109832	0.000101181	9.01032e-05	8.07354e-05	8.36811e-05
A_0163	IMP	IMP	8582	HMDB0000175	347.039	7.62263	N.D.	N.D.	N.D.	N.D.	N.D.	N.D.	N.D.	N.D.	N.D.	N.D.	N.D.	N.D.	N.D.	N.D.	N.D.	N.D.	N.D.	N.D.	N.D.	N.D.	N.D.	N.D.	N.D.	N.D.	N.D.	N.D.	N.D.	0.000196438	N.D.	N.D.	N.D.	N.D.	N.D.	N.D.	N.D.	N.D.	N.D.	N.D.	N.D.	N.D.	N.D.	N.D.	N.D.
A_0087	Indole-3-acetic acid	IAA	802	HMDB0000197	174.056	6.98271	0.000242169	0.000182847	0.000114303	N.D.	N.D.	N.D.	0.000220534	N.D.	0.000538529	N.D.	N.D.	N.D.	0.00017934	N.D.	N.D.	0.000168513	N.D.	0.000190697	0.000175286	N.D.	0.000118455	N.D.	0.00031905	N.D.	N.D.	N.D.	N.D.	N.D.	0.000155614	N.D.	0.000177819	0.000117304	N.D.	N.D.	0.000262435	0.000176805	N.D.	N.D.	N.D.	N.D.	0.000115849	0.000172365	N.D.
A_0124	Indole-3-lactic acid 5-Methoxyindoleacetic acid	Indolelactic acid 5-MIAA	676157 18986	HMDB0000671 HMDB0004096	204.066	6.72969	N.D.	N.D.	7.29172e-05	N.D.	N.D.	N.D.	N.D.	N.D.	N.D.	N.D.	N.D.	N.D.	N.D.	N.D.	0.000101692	N.D.	0.000119938	N.D.	N.D.	N.D.	N.D.	0.000319474	N.D.	4.96304e-05	N.D.	N.D.	N.D.	N.D.	0.000145376	N.D.	N.D.	N.D.	N.D.	N.D.	0.000175796	0.000106515	N.D.	N.D.	0.000175379	N.D.	0.000161696	N.D.	N.D.
A_0107	Indole-3-propionic acid	Indole-3-propionic acid	3744	HMDB0002302	188.072	6.77483	N.D.	N.D.	N.D.	N.D.	N.D.	N.D.	N.D.	N.D.	N.D.	N.D.	N.D.	N.D.	N.D.	N.D.	N.D.	N.D.	N.D.	N.D.	N.D.	N.D.	N.D.	N.D.	N.D.	N.D.	N.D.	N.D.	N.D.	N.D.	N.D.	N.D.	N.D.	N.D.	N.D.	N.D.	N.D.	N.D.	N.D.	N.D.	N.D.	N.D.	N.D.	N.D.	N.D.
C_0113	Isatin	Isatin	7054		148.039	15.5475	N.D.	N.D.	N.D.	N.D.	N.D.	N.D.	N.D.	N.D.	N.D.	N.D.	N.D.	N.D.	N.D.	N.D.	5.17414e-05	4.67292e-05	N.D.	8.70922e-05	N.D.	N.D.	N.D.	N.D.	N.D.	N.D.	5.95373e-05	7.04386e-05	N.D.	8.96481e-05	N.D.	5.65198e-05	N.D.	6.23252e-05	N.D.	6.35369e-05	N.D.	N.D.	N.D.	N.D.	N.D.	7.80538e-05	4.89917e-05	3.5093e-05	N.D.
A_0025	Isethionic acid	Isethionic acid	7866	HMDB0003903	124.991	9.00966	N.D.	0.000306794	0.00034143	0.000171263	0.000289761	0.000366627	0.000329331	N.D.	0.000209816	0.000297805	0.000246324	0.000249351	0.00021075	0.000382329	0.000387119	0.000339008	0.000646643	0.000243489	0.000457772	0.000311976	0.000263787	0.000577805	0.000325794	0.000354351	0.000346686	0.000349693	0.000521229	0.000297923	0.000549768	0.000589792	0.000365977	0.000226048	0.000249987	0.000296567	0.000369727	0.000348743	0.000285898	0.000240095	0.000282342	0.000218882	0.000324378	0.000443427	0.000249761
A_0111	Isocitric acid	Isocitric acid	1198	HMDB0000193	191.02	16.4928	0.00168997	0.00166253	0.00229443	0.001373	0.00211026	0.00196236	0.00234109	0.00237041	0.00208767	0.00210792	0.00163981	0.00143595	0.00173464	0.00289958	0.00207069	0.00255743	0.00228086	0.0020745	0.0015457	0.00204646	0.00161258	0.00261286	0.00237757	0.00154601	0.00230734	0.00191818	0.00238804	0.00172875	0.00289371	0.00238562	0.00243209	0.00178674	0.00162975	0.00231197	0.00194283	0.00184374	0.00183332	0.00146058	0.00278343	0.00312966	0.00210599	0.00201313	0.0020388
C_0237	Isovalerylcarnitine	Isovalerylcarnitine	6426851	HMDB0000688	246.169	7.49465	N.D.	0.000224652	N.D.	N.D.	N.D.	N.D.	N.D.	N.D.	N.D.	N.D.	N.D.	N.D.	N.D.	N.D.	N.D.	N.D.	N.D.	0.000207355	N.D.	N.D.	0.000146401	N.D.	N.D.	N.D.	N.D.	N.D.	N.D.	N.D.	N.D.	N.D.	N.D.	N.D.	N.D.	0.000112034	N.D.	N.D.	N.D.	N.D.	N.D.	0.000209268	N.D.	N.D.	N.D.
C_0206	Kynurenine	Kynurenine	846	HMDB0000684	209.091	7.69501	0.00051164	0.000851324	0.000519089	0.000605182	0.00053021	0.000708607	0.000700769	0.000386524	0.000641972	0.000445753	0.000809248	0.000475153	0.0006665	0.00106812	0.0010622	0.000806516	0.00137334	0.000519827	0.000656728	0.000393018	0.00077501	0.000795039	0.000476009	0.000542143	0.000537993	0.000606297	0.000704536	0.000517025	0.000993905	0.00139393	0.000850088	0.00052848	0.000567797	0.000550346	0.000573936	0.000844065	0.000353478	0.000576155	0.000753556	0.000450576	0.000599275	0.00082343	0.000627025
A_0007	Lactic acid	Lactic acid	612	HMDB0000190,HMDB0001311	89.0243	8.51592	0.0722022	0.0684499	0.0601281	0.103598	0.0601019	0.0726689	0.075558	0.124923	0.0693638	0.130018	0.114115	0.0591956	0.0752085	0.0955129	0.0694653	0.0809184	0.0896353	0.117196	0.0452523	0.0573018	0.0850627	0.0684414	0.0601473	0.105823	0.0926774	0.049137	0.0876251	0.0596453	0.144424	0.0467231	0.0570102	0.105761	0.0544397	0.0677598	0.103668	0.0661844	0.109851	0.0298228	0.135301	0.231141	0.129233	0.0904288	0.086737
A_0121	Lauric acid	Lauric acid	3893	HMDB0000638	199.17	6.3342	0.000442153	0.000509616	0.000491206	0.000273827	0.000628482	0.000441518	0.000550845	0.000312485	0.000627951	0.000554482	N.D.	0.000442925	0.000869852	0.000452071	0.000742797	0.000648775	0.000691556	0.000471355	0.00084456	0.000550545	0.000527573	0.000516152	0.00047209	0.000547536	0.00050122	0.000537011	0.000812206	0.000610415	0.000527245	0.000517032	0.000647179	0.00061018	0.000527468	0.000461036	0.000521849	0.000501757	0.00057477	0.000450178	0.000606601	0.000464687	0.000684249	0.00039762	0.000806573
C_0082	Leu	Leu	857	HMDB0000687	132.101	7.87709	0.131648	0.109838	0.0808986	0.0631362	0.091392	0.0933644	0.0660149	0.0586769	0.0742673	0.0952083	0.119684	0.0576071	0.0858456	0.0648113	0.0743252	0.0985782	0.0683024	0.093719	0.0854825	0.0716114	0.117347	0.0768911	0.0709921	0.065495	0.0626534	0.0686946	0.0744789	0.0728416	0.0739957	0.0712293	0.0885946	0.109233	0.0718068	0.0662935	0.0569024	0.0916725	0.07084	0.0719045	0.104121	0.0924244	0.0983576	0.0831912	0.0933343
C_0226	Lidocaine	Lidocaine	3676		235.179	7.51888	2.94632e-05	N.D.	N.D.	N.D.	N.D.	N.D.	N.D.	N.D.	N.D.	N.D.	N.D.	N.D.	N.D.	N.D.	N.D.	N.D.	4.8154e-05	N.D.	N.D.	N.D.	N.D.	N.D.	N.D.	N.D.	N.D.	N.D.	N.D.	N.D.	N.D.	N.D.	N.D.	N.D.	N.D.	N.D.	N.D.	N.D.	N.D.	N.D.	N.D.	N.D.	N.D.	N.D.	N.D.
C_0112	Lys	Lys	866	HMDB0000182,HMDB0003405	147.112	5.41592	0.0647541	0.0549874	0.0437408	0.0391959	0.0337467	0.0466479	0.0357895	0.0241551	0.0432917	0.0236441	0.0696851	0.0269129	0.0593446	0.0439509	0.0307802	0.0435222	0.0347681	0.0501108	0.0563287	0.0273025	0.055218	0.0522332	0.0466859	0.0288972	0.0340768	0.0438164	0.0257782	0.0445962	0.0369505	0.0397978	0.045762	0.041948	0.0360743	0.0273911	0.0315189	0.0349504	0.0211217	0.0384135	0.0397285	0.0333621	0.0433201	0.0332721	0.0405536
A_0037	Malic acid	Malic acid	525	HMDB0000156,HMDB0000744	133.014	14.0855	0.000765044	0.000696561	0.000970587	0.000701984	0.000973697	0.000593749	0.00105219	0.00206814	0.00119196	0.00115901	0.000928993	0.000633766	0.000613506	0.00153182	0.00111321	0.00178227	0.00165871	0.000980419	0.000576561	0.000990982	0.000790862	0.000669011	0.000767275	0.000971262	0.000961773	0.000889639	0.000708972	0.000805848	0.0010463	0.000782163	0.000919077	0.000777325	0.000646607	0.000998303	0.00161441	0.000833739	0.00075711	0.00063762	0.000889424	0.00283599	0.00104807	0.000672459	0.000735715
C_0172	Mannosamine	Mannosamine	440049		180.085	6.92725	N.D.	N.D.	N.D.	N.D.	N.D.	N.D.	N.D.	N.D.	N.D.	N.D.	N.D.	N.D.	N.D.	9.72864e-05	N.D.	N.D.	N.D.	N.D.	N.D.	N.D.	N.D.	N.D.	N.D.	N.D.	N.D.	N.D.	N.D.	N.D.	N.D.	N.D.	N.D.	N.D.	N.D.	N.D.	N.D.	N.D.	N.D.	N.D.	N.D.	N.D.	N.D.	0.000141018	N.D.
C_0120	Met	Met	876	HMDB0000696	150.057	8.18489	0.00866598	0.00596809	0.0033578	0.00474261	0.00360376	0.00577115	0.00506513	0.00598543	0.00458924	0.00480799	0.00842892	0.00465556	0.00622465	0.00418866	0.00539265	0.00553378	0.00605369	0.00744896	0.00545514	0.0034502	0.00820136	0.00884018	0.00425655	0.00343607	0.00454479	0.00450525	0.0043768	0.00724712	0.0038976	0.002878	0.00739086	0.00678442	0.00431936	0.00327008	0.00563769	0.00485114	0.00492973	0.0092258	0.00535816	0.00524831	0.00507633	0.00325023	0.00471642
C_0147	Methionine sulfoxide	Methionine sulfoxide	158980	HMDB0002005	166.052	8.98389	0.000923234	0.00104731	0.000455448	0.000246043	0.000402667	0.00055968	0.000430609	0.000313558	0.000435286	0.00077104	0.00068645	0.000194243	0.000541818	0.000414728	0.000656228	0.000992823	0.000291897	0.000706734	0.00108987	0.000577864	0.000301759	0.000611035	0.00050539	N.D.	0.000445147	0.000393367	0.000243405	0.000231787	0.000367452	0.000495078	0.000305779	0.00026494	0.000388098	0.00023435	0.000663767	0.000748324	0.000242888	0.000290146	0.000429201	0.000222919	0.00033246	0.000308732	0.000443805
C_0219	Minocycline_divalent	Minocycline	54675783		229.6	6.12206	N.D.	N.D.	0.000104296	N.D.	N.D.	N.D.	N.D.	N.D.	N.D.	N.D.	N.D.	N.D.	N.D.	N.D.	N.D.	N.D.	N.D.	N.D.	N.D.	N.D.	N.D.	N.D.	N.D.	N.D.	N.D.	N.D.	N.D.	N.D.	N.D.	N.D.	N.D.	N.D.	N.D.	N.D.	N.D.	N.D.	N.D.	N.D.	N.D.	N.D.	N.D.	N.D.	N.D.
C_0013	Morpholine	Morpholine	8083	HMDB0031581	88.0753	5.24521	N.D.	N.D.	N.D.	N.D.	N.D.	N.D.	N.D.	N.D.	N.D.	N.D.	N.D.	N.D.	N.D.	N.D.	N.D.	N.D.	N.D.	N.D.	N.D.	N.D.	N.D.	N.D.	N.D.	N.D.	N.D.	N.D.	N.D.	N.D.	0.000344369	N.D.	N.D.	N.D.	N.D.	N.D.	8.87669e-05	N.D.	N.D.	N.D.	N.D.	6.24752e-05	N.D.	N.D.	N.D.
A_0127	Mucic acid	Mucic acid	3037582	HMDB0000639	209.03	10.5367	0.000526001	0.000511665	N.D.	0.000329947	0.000635975	0.000892337	0.000509189	0.00058457	N.D.	0.000616421	0.000331783	0.000322078	0.000361214	0.000803291	0.000284444	0.00038758	0.000573149	0.000387858	0.000357815	0.000582529	0.00037179	0.00045399	0.000525524	0.00091843	0.00108276	0.000779106	N.D.	0.000422518	0.000243659	0.000355529	0.000425939	0.000937421	0.0020447	0.000376452	0.00016673	0.00142092	0.000460807	0.000335396	0.000243797	0.000388403	0.000192753	0.000429732	0.000500025
A_0131	Myristic acid	Myristic acid	11005	HMDB0000806	227.201	6.16973	N.D.	N.D.	N.D.	N.D.	N.D.	N.D.	N.D.	N.D.	N.D.	N.D.	N.D.	N.D.	N.D.	N.D.	N.D.	N.D.	N.D.	N.D.	N.D.	N.D.	N.D.	N.D.	0.000182092	N.D.	N.D.	N.D.	0.000445828	0.000161772	N.D.	N.D.	0.000281202	N.D.	N.D.	N.D.	N.D.	N.D.	0.000278466	0.00022114	0.000267405	0.000348515	N.D.	N.D.	0.000287452
C_0032	N,N-Dimethylglycine	DMG	673	HMDB0000092	104.07	8.34087	0.00115433	0.00160723	0.00123269	0.00113815	0.00140684	0.00191371	0.000890626	0.00172088	0.000983075	0.00124056	0.0008186	0.000903713	0.000804592	0.00178757	0.00237602	0.00229613	0.00105633	0.00109464	0.000982528	0.0011324	0.000771531	0.00488569	0.00114711	0.000990493	0.00171188	0.00115191	0.00104645	0.00106288	0.00153413	0.00270324	0.00122243	0.00126922	0.000896341	0.000723921	0.00127457	0.00641348	0.00084795	0.00106897	0.000856845	0.00188228	0.000892928	0.00205549	0.00112506
C_0256	N-(1-Deoxy-1-fructosyl)valine	N-(1-Deoxy-1-fructosyl)valine	131752247	HMDB0037844	280.138	10.3929	0.000162776	0.000164202	0.000150665	0.000225914	0.000169148	0.000216471	0.000185544	0.000163462	0.000197903	0.000319958	0.000294553	0.000120378	0.000204643	0.000167938	0.00023255	0.000178531	0.000204675	0.000140862	0.000206519	0.000182409	0.000256758	0.000222095	0.000183887	0.000218168	0.000130739	0.000135024	0.000203216	0.000157032	0.000139907	0.000121172	0.000242719	0.000234284	9.55227e-05	0.000223223	0.000115425	0.000313395	8.84038e-05	0.000165576	0.000165527	7.86962e-05	0.000119097	0.000190249	9.98819e-05
A_0033	N-Acetylalanine	N-Acetylalanine	88064	HMDB0000766	130.051	7.20699	0.000183319	0.00026121	0.000337981	0.000232704	0.000292259	0.000293693	0.000315119	0.000245315	0.000269764	0.00025965	0.000176448	0.000257553	0.000166675	0.00037982	0.000410209	0.000320174	0.000461888	0.00024295	0.00024627	0.000325608	0.00027175	0.000524305	0.000299855	0.000216666	0.000297377	0.000182916	0.000278326	0.000210003	0.000448926	0.000248594	0.000349435	0.000315662	0.000204674	0.000263673	0.000390379	0.00025196	0.000251214	0.000272213	0.000311732	0.000350011	0.000421494	0.000395259	0.000260817
C_0215	N-Acetylglucosamine	GlcNAc	439174	HMDB0000215	222.097	15.5384	0.000199929	0.000179942	0.000232839	0.00017535	0.000247964	0.00022136	0.000301058	0.000235187	0.00018084	0.000229924	0.000201113	0.000163871	0.000232196	0.000333242	0.000281855	0.000207423	0.000359379	0.000233028	0.000235679	0.000212676	0.00019873	0.000290014	0.000293883	0.000273948	0.000305845	0.000213671	0.000346827	0.000208564	0.00032066	0.000338709	0.000280418	0.000210785	0.000183703	0.000190918	0.00025205	0.000256724	0.000212484	0.000171487	0.00029195	0.000216415	0.000175225	0.000512042	0.00023093
A_0019	N-Acetylglycine	N-Acetylglycine	10972	HMDB0000532	116.035	7.66977	0.000221858	0.000182847	0.000397596	0.000179487	0.000334724	0.00036369	0.0001926	N.D.	0.000303235	0.000184332	0.000208119	N.D.	0.000194032	0.000327137	0.000188156	0.000245831	0.000364407	0.000200932	0.000431213	0.000543729	0.000197591	0.000238459	0.000341357	0.00030899	0.000386844	0.000201991	0.000183695	0.000254716	0.000187863	0.000488921	N.D.	0.000259276	0.000296319	N.D.	0.000493137	0.000444444	0.000329006	0.000181124	N.D.	0.000208411	0.0003298	0.000191726	0.000174883
C_0196	N-Acetylhistidine	N-Acetylhistidine	75619		198.086	7.53376	N.D.	N.D.	N.D.	N.D.	N.D.	N.D.	N.D.	N.D.	N.D.	N.D.	N.D.	N.D.	N.D.	N.D.	N.D.	N.D.	N.D.	N.D.	N.D.	N.D.	N.D.	0.000293791	N.D.	N.D.	N.D.	N.D.	N.D.	N.D.	N.D.	N.D.	N.D.	N.D.	N.D.	N.D.	N.D.	N.D.	N.D.	N.D.	N.D.	N.D.	N.D.	N.D.	N.D.
C_0075	N-Acetylputrescine	N-Acetylputrescine	122356	HMDB0002064	131.117	6.55185	N.D.	3.17869e-05	2.252e-05	2.22733e-05	3.41491e-05	4.82885e-05	5.52083e-05	N.D.	2.14967e-05	3.42887e-05	3.25293e-05	3.49845e-05	3.06597e-05	4.18339e-05	3.04572e-05	2.98823e-05	4.08028e-05	N.D.	2.5875e-05	2.37701e-05	2.4721e-05	4.85586e-05	3.91471e-05	4.84251e-05	3.77586e-05	3.97605e-05	2.5322e-05	2.89734e-05	5.35215e-05	3.90923e-05	3.27484e-05	3.63369e-05	N.D.	3.16917e-05	N.D.	3.58838e-05	2.60897e-05	2.82979e-05	5.45265e-05	3.96693e-05	3.46436e-05	4.24848e-05	2.842e-05
C_0115	N-Acetylserine	N-Acetylserine	65249	HMDB0002931	148.059	16.0636	N.D.	N.D.	N.D.	N.D.	N.D.	N.D.	N.D.	N.D.	N.D.	N.D.	N.D.	N.D.	N.D.	N.D.	N.D.	N.D.	N.D.	N.D.	N.D.	N.D.	N.D.	N.D.	N.D.	N.D.	N.D.	N.D.	N.D.	N.D.	N.D.	N.D.	N.D.	N.D.	N.D.	N.D.	N.D.	N.D.	N.D.	N.D.	N.D.	N.D.	0.000329114	N.D.	N.D.
C_0027	N-Ethylglycine	N-Ethylglycine	316542		104.07	7.7072	N.D.	N.D.	N.D.	N.D.	N.D.	N.D.	N.D.	N.D.	N.D.	N.D.	N.D.	N.D.	N.D.	N.D.	N.D.	0.000378712	N.D.	N.D.	N.D.	N.D.	N.D.	N.D.	N.D.	N.D.	N.D.	N.D.	N.D.	N.D.	N.D.	N.D.	N.D.	N.D.	N.D.	N.D.	N.D.	N.D.	N.D.	N.D.	N.D.	N.D.	N.D.	N.D.	N.D.
C_0071	N-Methylproline	N-Methylproline	557		130.085	9.35391	0.00215373	0.000325708	0.000234301	N.D.	0.00060623	0.00225647	0.000375558	7.58879e-05	0.00011727	0.0019966	0.000296179	0.000182953	0.00351965	0.00588323	0.000181453	0.00215876	N.D.	0.000185166	0.00114106	N.D.	0.000305755	0.000332434	0.000148503	N.D.	0.00133625	N.D.	0.000317379	0.00126127	0.00115337	0.000158624	N.D.	0.00312279	0.00117846	N.D.	9.67078e-05	0.000251717	0.000241861	N.D.	0.000199645	0.000535375	N.D.	0.000153146	0.000319897
C_0126	N-Methyltyramine	N-Methyltyramine	9727	HMDB0003633	152.106	6.66668	N.D.	N.D.	N.D.	N.D.	N.D.	N.D.	N.D.	N.D.	N.D.	N.D.	N.D.	N.D.	N.D.	N.D.	N.D.	N.D.	N.D.	N.D.	N.D.	N.D.	N.D.	N.D.	0.000123445	N.D.	N.D.	N.D.	N.D.	N.D.	N.D.	N.D.	N.D.	N.D.	N.D.	N.D.	N.D.	N.D.	N.D.	N.D.	N.D.	N.D.	N.D.	N.D.	N.D.
C_0182	N1-Acetylspermidine	N1-Acetylspermidine	496	HMDB0001276	188.174	5.001	4.04714e-05	5.95927e-05	3.66697e-05	4.3924e-05	2.50959e-05	N.D.	3.48973e-05	4.72565e-05	5.70456e-05	1.71794e-05	2.65114e-05	5.32718e-05	4.02255e-05	6.98235e-05	8.59968e-05	5.22177e-05	3.1139e-05	7.08855e-05	3.82117e-05	3.28499e-05	3.26406e-05	6.09934e-05	3.01809e-05	4.25267e-05	3.20948e-05	3.02745e-05	2.93764e-05	N.D.	4.93744e-05	6.39008e-05	3.84604e-05	3.26021e-05	2.60314e-05	4.8727e-05	3.35358e-05	4.93117e-05	2.86234e-05	3.46521e-05	4.48675e-05	2.34483e-05	6.86925e-05	5.25319e-05	3.18524e-05
C_0129	N1-Methyl-4-pyridone-5-carboxamide	N1-Methyl-4-pyridone-5-carboxamide	440810	HMDB0004194	153.065	13.3334	0.000133475	0.000153238	0.000113264	0.000148373	0.000168016	0.00024242	0.000341837	9.99178e-05	9.40165e-05	0.000120677	0.000118895	0.000109406	7.49731e-05	0.000319172	0.00023341	0.000115489	0.000225655	0.000126927	0.000204597	0.000147197	0.000132043	0.000238386	6.84474e-05	0.00010304	0.00019358	0.000609257	0.000119924	0.000171113	0.000238656	0.000295857	0.000291994	0.000109088	N.D.	0.00245054	N.D.	0.000132155	N.D.	9.53855e-05	0.000143483	9.31506e-05	0.000174556	0.000375904	0.000215896
C_0268	N1-Methylguanosine	N1-Methylguanosine	96373	HMDB0001563	298.113	9.09542	N.D.	N.D.	2.23871e-05	N.D.	2.62276e-05	N.D.	N.D.	N.D.	N.D.	1.68989e-05	N.D.	N.D.	N.D.	N.D.	2.53691e-05	N.D.	3.82423e-05	N.D.	N.D.	2.17031e-05	N.D.	N.D.	N.D.	N.D.	N.D.	N.D.	N.D.	N.D.	N.D.	2.52186e-05	2.57418e-05	N.D.	N.D.	N.D.	N.D.	N.D.	N.D.	2.54164e-05	N.D.	N.D.	3.82121e-05	2.36106e-05	N.D.
A_0147	N2-Phenylacetylglutamine	N2-Phenylacetylglutamine	92258	HMDB0006344	263.104	6.2375	N.D.	0.000417936	0.000325664	N.D.	0.000212325	0.00025845	0.000602303	0.00039231	0.000351692	0.000478173	0.000480583	N.D.	0.000440752	0.000683876	0.000227948	0.000999182	0.000339909	0.000594177	0.000521512	0.000341338	N.D.	0.000538062	0.00111226	0.000259893	0.00107615	0.000271929	0.000307677	0.00077068	0.000723811	0.000674126	0.000353054	0.000273876	0.000278499	0.000746639	0.000226672	N.D.	0.000314141	0.000215348	0.00112455	0.00110488	0.000134582	0.000748961	0.000400523
C_0163	N5-Ethylglutamine	N5-Ethylglutamine	439378	HMDB0034365	175.107	8.71398	N.D.	N.D.	N.D.	N.D.	N.D.	N.D.	N.D.	N.D.	0.000162856	N.D.	N.D.	N.D.	N.D.	N.D.	N.D.	N.D.	N.D.	N.D.	0.000193462	N.D.	N.D.	0.00150122	N.D.	N.D.	N.D.	N.D.	N.D.	N.D.	N.D.	N.D.	N.D.	N.D.	N.D.	N.D.	N.D.	N.D.	N.D.	N.D.	N.D.	N.D.	N.D.	N.D.	N.D.
C_0187	N6,N6,N6-Trimethyllysine	Trimethyllysine	440120	HMDB0001325	189.158	5.6378	0.000225507	0.000292513	0.000243468	0.000301727	0.000207824	0.000350731	0.000290471	N.D.	0.000265404	0.000246682	0.000209489	0.000200684	N.D.	0.000274178	0.000222588	0.000308428	0.000289832	N.D.	0.000187534	0.000127118	N.D.	0.000311499	0.000145221	N.D.	0.000200323	0.000178619	N.D.	N.D.	0.000323007	0.000188012	0.000339822	N.D.	N.D.	0.000153931	N.D.	0.000169708	N.D.	0.000263991	0.000158205	0.000153618	0.000189499	0.000330621	N.D.
C_0184	N6-Acetyllysine	N6-Acetyllysine	92832	HMDB0000206	189.122	8.66398	0.000169251	0.000161629	0.000138441	0.00010355	0.000117691	0.000151484	0.000152764	0.000128257	0.000147298	0.000108195	0.000118325	N.D.	0.000175619	0.00031067	0.000201089	0.000166182	0.0001495	0.000145785	0.000161258	N.D.	N.D.	0.000210683	0.000152025	N.D.	0.000146382	0.000114034	0.000116225	0.000131597	0.000171128	0.000128212	0.000149577	N.D.	N.D.	0.000128762	0.000132796	0.000111596	9.46352e-05	0.000114078	0.000122762	0.000139485	0.00011538	0.000159461	N.D.
C_0138	N6-Methyllysine	N6-Methyllysine	164795	HMDB0002038	161.127	5.57612	0.00477895	0.000981473	0.00070164	0.00519672	0.00138394	0.000582019	0.00405938	0.000332986	0.000875173	0.000286441	0.00167957	0.000873658	0.000646715	0.000908157	0.000914648	0.00354745	0.00100413	0.00261595	0.00415386	0.000513271	0.000976034	0.00445063	0.000875086	0.000476823	0.000343334	0.000735536	0.000477064	0.000599743	0.000489675	0.00089386	0.00285589	0.000886947	0.00451071	0.000634064	0.000572802	0.00558626	0.00389155	0.000287117	0.0016164	0.000728101	0.00154677	0.00266829	0.00079322
C_0181	N8-Acetylspermidine	N8-Acetylspermidine	123689	HMDB0002189	188.174	5.06173	N.D.	N.D.	N.D.	N.D.	N.D.	N.D.	N.D.	N.D.	N.D.	N.D.	N.D.	N.D.	N.D.	N.D.	N.D.	N.D.	2.18056e-05	N.D.	N.D.	N.D.	N.D.	3.02999e-05	N.D.	N.D.	N.D.	N.D.	N.D.	N.D.	N.D.	1.34636e-05	N.D.	N.D.	N.D.	N.D.	N.D.	N.D.	N.D.	N.D.	N.D.	N.D.	N.D.	N.D.	N.D.
C_0059	Nicotinamide	Nicotinamide	936	HMDB0001406	123.054	5.82764	6.32163e-05	8.50712e-05	7.87867e-05	7.31836e-05	6.57021e-05	6.67163e-05	N.D.	N.D.	7.07633e-05	9.0525e-05	5.19656e-05	5.79629e-05	8.05327e-05	4.4994e-05	2.84506e-05	3.8725e-05	4.62542e-05	N.D.	7.94674e-05	5.49221e-05	7.93439e-05	N.D.	5.97213e-05	N.D.	0.000123188	6.53929e-05	7.31921e-05	9.67993e-05	N.D.	6.11671e-05	N.D.	6.86277e-05	N.D.	0.000229439	7.14673e-05	N.D.	6.34782e-05	4.7508e-05	0.000115207	3.74209e-05	8.38584e-05	4.77954e-05	4.4964e-05
C_0240	Nicotinamide riboside	Nicotinamide riboside	439924	HMDB0000855	255.096	7.34262	N.D.	N.D.	N.D.	N.D.	1.79732e-05	N.D.	N.D.	N.D.	N.D.	N.D.	N.D.	N.D.	N.D.	1.94874e-05	N.D.	N.D.	N.D.	N.D.	N.D.	N.D.	N.D.	N.D.	N.D.	N.D.	N.D.	1.76938e-05	N.D.	N.D.	N.D.	N.D.	N.D.	N.D.	N.D.	2.50157e-05	5.99106e-05	N.D.	N.D.	N.D.	N.D.	N.D.	N.D.	N.D.	N.D.
C_0227	N’-Formylkynurenine	N-Formylkynurenine	910	HMDB0001200	237.085	9.04677	2.1288e-05	3.20931e-05	3.12224e-05	3.00205e-05	3.68118e-05	2.49716e-05	2.54868e-05	N.D.	N.D.	3.87063e-05	2.34211e-05	N.D.	N.D.	3.48365e-05	3.00272e-05	N.D.	1.7015e-05	3.80934e-05	4.08552e-05	N.D.	2.66454e-05	N.D.	1.45701e-05	5.67265e-05	3.85677e-05	3.92896e-05	N.D.	N.D.	N.D.	N.D.	3.38908e-05	6.16249e-05	4.60556e-05	N.D.	N.D.	6.78984e-05	N.D.	1.83235e-05	N.D.	N.D.	2.61686e-05	2.40412e-05	3.4461e-05
C_0186	Nω-Methylarginine	Nw-Methylarginine	132862		189.134	5.82873	N.D.	N.D.	N.D.	N.D.	N.D.	N.D.	N.D.	N.D.	N.D.	N.D.	N.D.	N.D.	N.D.	N.D.	N.D.	N.D.	N.D.	N.D.	N.D.	N.D.	N.D.	N.D.	N.D.	N.D.	N.D.	N.D.	N.D.	N.D.	N.D.	N.D.	N.D.	N.D.	N.D.	N.D.	2.88563e-05	N.D.	N.D.	N.D.	N.D.	N.D.	N.D.	N.D.	N.D.
C_0202	O-Acetylcarnitine	ALCAR	439756	HMDB0000201	204.122	6.97867	0.00417195	0.00544897	0.00954528	0.00493581	0.00811511	0.00652067	0.0103875	0.00599302	0.0105724	0.00754843	0.00578526	0.00712253	0.00609212	0.00748142	0.00575161	0.00623716	0.0114387	0.0052228	0.00876785	0.0137821	0.00716797	0.00794031	0.0133256	0.0107993	0.00524656	0.00774146	0.0103874	0.00784605	0.00540356	0.00926582	0.0097224	0.00799754	0.00454601	0.00744571	0.00827844	0.00346881	0.0117783	0.00877554	0.0056748	0.0130022	0.00762635	0.00561431	0.0079088
C_0119	O-Acetylserine	O-Acetylserine	99478	HMDB0003011	148.06	9.49018	N.D.	N.D.	N.D.	N.D.	N.D.	N.D.	N.D.	N.D.	N.D.	N.D.	N.D.	N.D.	N.D.	N.D.	N.D.	N.D.	N.D.	4.24101e-05	N.D.	N.D.	N.D.	N.D.	N.D.	N.D.	N.D.	N.D.	N.D.	N.D.	N.D.	N.D.	N.D.	N.D.	N.D.	N.D.	N.D.	N.D.	N.D.	N.D.	N.D.	N.D.	N.D.	N.D.	N.D.
A_0040	o-Hydroxybenzoic acid	o-Hydroxybenzoic acid	338	HMDB0001895	137.024	8.29044	N.D.	N.D.	0.000404986	N.D.	N.D.	N.D.	0.00194658	0.00128109	0.00275509	0.000340419	N.D.	N.D.	N.D.	0.00303906	9.87448e-05	N.D.	0.000128104	N.D.	0.000234681	N.D.	N.D.	0.00379649	0.000579996	N.D.	N.D.	0.000303719	0.00376651	0.000305961	N.D.	0.00222026	N.D.	N.D.	0.000742834	N.D.	N.D.	N.D.	0.000285403	N.D.	N.D.	0.00847556	0.000397338	0.00481441	0.0013071
A_0117	o-Hydroxyhippuric acid	o-Hydroxyhippuric acid	10253	HMDB0000840	194.046	7.91358	N.D.	N.D.	N.D.	N.D.	N.D.	N.D.	N.D.	N.D.	0.000219308	N.D.	N.D.	N.D.	N.D.	0.000221269	N.D.	N.D.	N.D.	N.D.	N.D.	N.D.	N.D.	0.000309284	N.D.	N.D.	N.D.	N.D.	0.000240372	N.D.	N.D.	0.000357733	N.D.	N.D.	N.D.	N.D.	N.D.	N.D.	N.D.	N.D.	N.D.	0.000463191	N.D.	0.000939271	N.D.
A_0043	Octanoic acid	Octanoic acid	379	HMDB0000482	143.108	6.84445	N.D.	N.D.	0.000131547	0.00014417	N.D.	N.D.	N.D.	0.000353857	N.D.	N.D.	N.D.	N.D.	N.D.	N.D.	N.D.	N.D.	0.000173017	0.00023864	N.D.	N.D.	N.D.	N.D.	0.000254202	N.D.	N.D.	N.D.	N.D.	N.D.	N.D.	N.D.	N.D.	N.D.	N.D.	N.D.	N.D.	N.D.	0.000142701	N.D.	N.D.	N.D.	N.D.	N.D.	N.D.
C_0261	Octanoylcarnitine	Octanoylcarnitine	11953814	HMDB0000791	288.216	7.92674	N.D.	0.000122431	0.00030857	0.000293218	0.000314731	0.000118164	0.000168997	4.79869e-05	0.000261055	0.000135682	7.49801e-05	0.000129999	N.D.	0.000120235	0.000116024	0.00019149	0.000411002	0.000180849	0.000306574	0.000239694	0.000162093	0.000195494	0.000744435	0.00016297	0.000166947	0.00016476	0.000270291	0.000249039	0.000127388	0.000267905	0.000225126	0.000107688	0.000104793	0.000135054	0.000404485	0.000110231	0.000183929	0.000146292	0.000153142	0.000314464	0.000176935	9.65955e-05	0.000128439
C_0262	Ophthalmic acid	Ophthalmic acid	7018721	HMDB0005765	290.135	9.89938	N.D.	2.31511e-05	N.D.	N.D.	N.D.	N.D.	3.7642e-05	N.D.	N.D.	3.45692e-05	N.D.	N.D.	N.D.	3.55137e-05	N.D.	N.D.	N.D.	N.D.	N.D.	N.D.	N.D.	N.D.	N.D.	N.D.	N.D.	N.D.	N.D.	N.D.	N.D.	N.D.	6.7477e-05	N.D.	N.D.	N.D.	N.D.	N.D.	N.D.	N.D.	N.D.	N.D.	N.D.	N.D.	3.70009e-05
C_0087	Ornithine	Ornithine	389	HMDB0000214,HMDB0003374	133.096	5.37709	0.0151576	0.0173227	0.0126912	0.0162829	0.00772842	0.0218378	0.0087513	0.0111756	0.0181719	0.00903455	0.0199318	0.0112811	0.012633	0.0143809	0.0188233	0.0138119	0.01179	0.0128124	0.0223194	0.00859295	0.0100113	0.00944468	0.0139492	0.0080248	0.00681766	0.0126588	0.00867927	0.0103942	0.0101984	0.0163241	0.0107004	0.0132	0.0167597	0.0125156	0.0109288	0.016524	0.00692521	0.0108988	0.00810108	0.00514159	0.00928546	0.00913653	0.0130444
A_0055	Orotic acid	Orotic acid	967	HMDB0000226	155.01	7.87929	N.D.	N.D.	N.D.	N.D.	N.D.	N.D.	N.D.	N.D.	N.D.	N.D.	N.D.	N.D.	0.000745225	N.D.	N.D.	N.D.	N.D.	N.D.	N.D.	N.D.	N.D.	N.D.	N.D.	N.D.	N.D.	N.D.	N.D.	N.D.	N.D.	N.D.	N.D.	N.D.	N.D.	N.D.	N.D.	N.D.	N.D.	N.D.	N.D.	N.D.	N.D.	N.D.	N.D.
A_0151	Orotidine	Orotidine	92751	HMDB0000788	287.052	6.49004	N.D.	N.D.	N.D.	N.D.	N.D.	N.D.	N.D.	N.D.	N.D.	N.D.	N.D.	N.D.	0.000170728	N.D.	N.D.	N.D.	0.000351137	N.D.	N.D.	N.D.	N.D.	N.D.	N.D.	N.D.	N.D.	N.D.	N.D.	N.D.	N.D.	N.D.	N.D.	N.D.	N.D.	N.D.	N.D.	N.D.	N.D.	N.D.	N.D.	N.D.	N.D.	N.D.	N.D.
A_0053	p-Anisic acid	p-Anisic acid	7478	HMDB0001101	151.041	7.32327	N.D.	N.D.	N.D.	N.D.	N.D.	N.D.	N.D.	N.D.	N.D.	N.D.	N.D.	N.D.	N.D.	N.D.	N.D.	N.D.	N.D.	N.D.	N.D.	N.D.	N.D.	0.000223683	N.D.	N.D.	N.D.	N.D.	N.D.	N.D.	N.D.	N.D.	N.D.	N.D.	N.D.	N.D.	N.D.	N.D.	N.D.	N.D.	N.D.	N.D.	N.D.	N.D.	N.D.
A_0101	p-Chlorophenoxyacetic acid	p-Chlorophenoxyacetic acid	26229		185.002	7.17471	N.D.	N.D.	N.D.	N.D.	N.D.	N.D.	N.D.	N.D.	N.D.	N.D.	N.D.	N.D.	N.D.	N.D.	N.D.	N.D.	N.D.	N.D.	N.D.	N.D.	N.D.	N.D.	N.D.	N.D.	N.D.	N.D.	N.D.	N.D.	N.D.	N.D.	0.000365977	N.D.	N.D.	N.D.	N.D.	N.D.	N.D.	N.D.	N.D.	N.D.	N.D.	N.D.	N.D.
A_0052	p-Hydroxyphenylacetic acid	4-HPAA	127	HMDB0000020	151.04	7.06972	N.D.	N.D.	N.D.	N.D.	N.D.	N.D.	N.D.	N.D.	N.D.	N.D.	N.D.	N.D.	N.D.	N.D.	N.D.	N.D.	N.D.	N.D.	N.D.	N.D.	N.D.	9.27341e-05	N.D.	N.D.	N.D.	N.D.	N.D.	N.D.	0.000252361	N.D.	N.D.	N.D.	N.D.	N.D.	N.D.	N.D.	N.D.	N.D.	0.000135871	N.D.	N.D.	N.D.	N.D.
A_0130	Pantothenic acid	Pantothenic acid	6613	HMDB0000210	218.105	6.33439	N.D.	N.D.	N.D.	N.D.	N.D.	N.D.	N.D.	N.D.	N.D.	N.D.	N.D.	N.D.	N.D.	N.D.	N.D.	N.D.	N.D.	N.D.	N.D.	N.D.	N.D.	N.D.	N.D.	N.D.	N.D.	0.000178026	N.D.	N.D.	N.D.	N.D.	N.D.	N.D.	N.D.	N.D.	N.D.	N.D.	N.D.	N.D.	N.D.	N.D.	N.D.	N.D.	N.D.
C_0173	Paraxanthine	Paraxanthine	4687	HMDB0001860	181.071	14.3621	0.000829745	0.000204869	0.000311493	N.D.	0.000193845	N.D.	0.00160543	N.D.	0.00240344	N.D.	0.000289186	0.00211672	N.D.	0.00111808	0.00159366	0.000713973	0.000619807	N.D.	0.000761429	0.00245703	0.000940581	0.00208039	N.D.	0.000316984	N.D.	0.000732844	0.000984714	0.00109664	N.D.	0.00125423	0.000552154	0.000933555	N.D.	0.000601222	0.00197804	0.00104427	N.D.	N.D.	0.000278942	N.D.	0.0052181	N.D.	N.D.
C_0150	Phe	Phe	994	HMDB0000159	166.085	8.4231	0.0487596	0.0461979	0.0319632	0.0258923	0.0292235	0.0361625	0.0296106	0.0274161	0.0337014	0.031749	0.0330938	0.0194186	0.0293449	0.0325624	0.0365471	0.0370022	0.0301284	0.0432417	0.0369166	0.0251325	0.0360751	0.0413053	0.0295822	0.0387035	0.0241463	0.0301663	0.0296544	0.029371	0.0331041	0.0316427	0.0413345	0.0330645	0.0266706	0.0290384	0.0299737	0.0392155	0.0259932	0.0308192	0.0397046	0.0256674	0.04034	0.0266095	0.0309188
A_0051	Phenoxyacetic acid	Phenoxyacetic acid	19188		151.04	7.37621	0.000322371	N.D.	N.D.	N.D.	N.D.	N.D.	0.000376868	N.D.	N.D.	N.D.	N.D.	N.D.	N.D.	N.D.	N.D.	N.D.	0.000423099	N.D.	N.D.	N.D.	N.D.	N.D.	N.D.	N.D.	0.000200793	N.D.	N.D.	N.D.	N.D.	0.000246941	0.000267246	0.000416855	N.D.	0.000154549	N.D.	0.000349284	N.D.	N.D.	0.000161407	0.000899459	N.D.	N.D.	N.D.
C_0178	Phosphorylcholine	Phosphorylcholine	1014	HMDB0001565	184.072	14.5175	0.000191187	0.000175103	0.000154916	0.0001979	0.000174873	0.000187437	0.000190328	0.000141842	0.000143952	0.000266737	0.00019054	0.0001754	0.00023751	0.000215866	0.000167192	0.000181809	0.000156521	0.000167747	0.000196986	N.D.	0.000274225	0.000272699	0.000226637	N.D.	0.000288516	0.000194295	0.0001902	0.000268133	0.000115807	0.000204893	0.000100225	0.000243232	0.000193122	0.000183321	N.D.	0.000211358	N.D.	0.000189884	0.000177445	0.000226774	0.000117684	N.D.	0.000153839
C_0072	Pipecolic acid	Pipecolic acid	439227	HMDB0000070,HMDB0000716,HMDB0005960	130.085	7.84969	0.00067822	0.000644189	0.000460098	0.0005394	0.00134919	0.000570135	0.00106096	0.00050105	0.000348212	0.000479411	0.000730771	0.000311123	0.00112419	0.000948787	0.00069335	0.000642621	0.000553234	0.0016215	0.000662976	0.000527814	0.000574725	0.00212603	0.000836499	0.00101299	0.000491806	0.000984257	0.000637461	0.000935481	0.00214399	0.000804467	0.000793807	0.00113889	0.00064997	0.00117221	0.000538628	0.000925619	0.000858907	0.00133739	0.000551964	0.000972139	0.000741864	0.000477093	0.00144805
C_0012	Piperidine	Piperidine	8082		86.0959	5.46984	4.45186e-05	3.63191e-05	5.56024e-05	N.D.	3.02882e-05	N.D.	2.46242e-05	0.000119419	3.30396e-05	2.76974e-05	4.0743e-05	N.D.	N.D.	3.27298e-05	3.21772e-05	0.000150174	2.42835e-05	4.73327e-05	6.38463e-05	N.D.	6.36528e-05	5.23362e-05	N.D.	2.09721e-05	8.32712e-05	6.06835e-05	9.23259e-05	4.24649e-05	6.02509e-05	4.03908e-05	5.63578e-05	3.44695e-05	N.D.	3.62191e-05	3.63718e-05	N.D.	3.53341e-05	N.D.	7.68044e-05	3.95087e-05	6.17043e-05	1.41377e-05	0.000142718
C_0043	Pro	Pro	614	HMDB0000162,HMDB0003411	116.07	8.23302	0.14659	0.0977142	0.0958349	0.123927	0.0500488	0.0986161	0.0660156	0.077987	0.090368	0.0603991	0.14087	0.0711365	0.0751257	0.0801142	0.088585	0.120743	0.071855	0.0933024	0.0765816	0.0901776	0.101189	0.137138	0.118548	0.0512265	0.0443915	0.0718553	0.0936009	0.0866312	0.051133	0.0455365	0.0441923	0.0861069	0.0579218	0.0561612	0.0932958	0.0888809	0.069405	0.0570336	0.101867	0.106828	0.0519067	0.0670399	0.0640505
C_0208	Propionylcarnitine XC0061	Propionylcarnitine XC0061	188824 0	HMDB0000824	218.138	7.17269	0.000329033	0.000492604	0.000311427	0.00028727	N.D.	0.000312972	0.000564238	0.000166091	0.000264317	0.000229573	0.00023844	0.000169277	0.000416072	N.D.	0.000424323	0.000587354	0.000249608	0.000437203	0.000390848	0.000323332	0.000301685	0.000400195	0.000439504	0.00025516	0.000172678	0.00031472	0.000292839	0.000364711	0.000246559	0.000317932	0.000239673	0.000313338	N.D.	0.000345539	0.000295795	0.000230324	0.000177424	0.000189884	0.000161554	0.000298403	0.000228529	0.000244431	0.000275825
C_0154	Pyridoxal	Pyridoxal	1050	HMDB0001545	168.065	6.78658	N.D.	N.D.	N.D.	N.D.	N.D.	N.D.	N.D.	N.D.	N.D.	N.D.	N.D.	N.D.	N.D.	N.D.	N.D.	N.D.	N.D.	N.D.	N.D.	N.D.	N.D.	N.D.	N.D.	N.D.	N.D.	2.93999e-05	N.D.	N.D.	N.D.	N.D.	N.D.	N.D.	N.D.	0.000359812	N.D.	N.D.	N.D.	N.D.	N.D.	N.D.	N.D.	N.D.	N.D.
A_0004	Pyruvic acid	Pyruvic acid	1060	HMDB0000243	87.0087	9.81579	0.00505429	0.00452457	0.0029492	0.00615965	0.00324582	0.00356641	0.00407939	0.00475201	0.00463894	0.00416877	0.00498278	0.00416459	0.00391104	0.00612779	0.00424897	0.0043511	0.00467655	0.0061163	0.00334009	0.00334522	0.00644237	0.00331346	0.00409732	0.00628972	0.0058901	0.00386032	0.00537574	0.00363184	0.0042369	0.00336457	0.00293867	0.00663998	0.00427269	0.00380734	0.00768367	0.00494945	0.00461649	0.00317283	0.00713274	0.0095914	0.00836431	0.00555062	0.00520277
A_0113	Quinic acid	Quinic acid	6508	HMDB0003072	191.056	6.74537	0.000487462	N.D.	0.000242893	N.D.	0.000235306	0.000307399	0.000574859	N.D.	0.000215811	0.000297805	N.D.	0.00035434	N.D.	N.D.	0.00108816	0.000560553	N.D.	N.D.	N.D.	0.00106596	0.000164244	0.0019199	0.000558207	0.000207594	N.D.	N.D.	0.000168514	0.000434575	N.D.	0.000724286	N.D.	N.D.	N.D.	0.000395771	0.00071326	0.000285483	N.D.	N.D.	0.000113708	N.D.	0.00098595	N.D.	N.D.
C_0235	Ribavirin	Ribavirin	37542		245.088	15.8804	N.D.	N.D.	N.D.	N.D.	N.D.	N.D.	N.D.	N.D.	N.D.	N.D.	N.D.	N.D.	N.D.	N.D.	N.D.	N.D.	N.D.	N.D.	N.D.	N.D.	N.D.	N.D.	N.D.	N.D.	N.D.	N.D.	N.D.	N.D.	N.D.	N.D.	N.D.	N.D.	N.D.	N.D.	N.D.	N.D.	N.D.	N.D.	N.D.	N.D.	N.D.	N.D.	N.D.
C_0091	S-Methylcysteine	S-Methylcysteine	24417	HMDB0002108	136.042	8.7698	0.000895147	0.000554708	0.000758173	0.000693999	0.00162039	0.000577732	0.00073151	0.000735506	0.000806668	0.000661443	0.000903746	0.000781824	0.000871716	0.000728858	0.00149513	0.00105869	0.000992897	0.00113318	0.00114427	0.000629169	0.000976626	0.000886725	0.000886854	0.000607098	0.0011097	0.000895183	0.000729502	0.000678111	0.00058772	0.000587409	0.000621535	0.000959387	0.0036048	0.00121042	0.000809608	0.00152965	0.000554047	0.000737003	0.000629937	0.00149603	0.00135593	0.00128466	0.000772695
C_0123	S-Methylcysteine-S-oxide	S-Methylcysteine-S-oxide	82142	HMDB0029432	152.036	10.2399	0.000471573	0.000165855	0.000310563	0.000141525	0.000443939	0.000254229	0.000466683	0.000176609	0.000204009	0.000352003	0.00025259	0.000176115	0.000356225	0.00043888	0.0016224	0.000508761	0.000303626	0.000913559	0.000550104	0.000320601	0.000407304	0.00061985	0.00101174	0.000395047	0.000664754	0.000896932	0.000206773	0.000128353	0.000152896	0.000351284	0.000219948	0.000289995	0.00265142	0.000460796	0.000309337	0.00120996	0.000338276	0.000227122	0.000282525	0.000918256	0.000923111	0.000782165	0.00019235
C_0146	S-Methylmethionine	S-Methylmethionine	145692		164.073	5.74582	N.D.	N.D.	N.D.	N.D.	N.D.	N.D.	N.D.	N.D.	N.D.	N.D.	1.15479e-05	N.D.	N.D.	2.67857e-05	N.D.	1.92863e-05	N.D.	3.23377e-05	3.61288e-05	N.D.	N.D.	N.D.	4.66723e-05	N.D.	N.D.	4.29225e-05	3.54224e-05	N.D.	N.D.	2.28266e-05	N.D.	N.D.	N.D.	N.D.	N.D.	N.D.	N.D.	N.D.	N.D.	1.63817e-05	N.D.	1.85871e-05	N.D.
C_0254	Saccharopine	Saccharopine	160556	HMDB0000279	277.139	8.03714	N.D.	N.D.	N.D.	N.D.	N.D.	N.D.	N.D.	N.D.	N.D.	N.D.	N.D.	N.D.	N.D.	N.D.	N.D.	N.D.	N.D.	N.D.	N.D.	N.D.	N.D.	0.000627091	N.D.	N.D.	N.D.	N.D.	N.D.	N.D.	0.000154774	N.D.	N.D.	N.D.	N.D.	N.D.	N.D.	N.D.	0.00014791	N.D.	N.D.	N.D.	N.D.	N.D.	N.D.
C_0018	Sarcosine	Sarcosine	1088	HMDB0000271	90.0545	7.32217	0.00183093	0.00134515	0.00118785	0.00210192	0.00124441	0.00170484	0.00128924	0.00129404	0.0012402	0.000956087	0.00177789	0.00116093	0.00123955	0.00142837	0.00162097	0.00164383	0.00123334	0.0015145	0.00186716	0.00175729	0.00122339	0.00344333	0.0015253	0.00135197	0.0011068	0.00234923	N.D.	0.00152638	0.00111589	0.00125437	0.000985119	0.00113485	0.00123052	0.00116929	0.00152137	0.0022823	0.00104756	0.00119502	0.00165231	0.0014884	0.00265767	0.00139762	0.00120641
C_0200	SDMA	SDMA	169148	HMDB0003334	203.149	6.07676	0.000189163	0.000178349	0.000312822	0.000176318	0.000234917	0.000181119	0.000210403	0.000188515	0.000144454	0.000143185	0.000137192	0.000153932	0.00018543	0.000389748	0.000210477	0.000267644	0.000382754	0.000172291	0.000262355	0.00016831	0.000117536	0.000437185	0.000133052	0.000196031	0.000251095	0.000169941	0.000122485	0.000211292	0.000275902	0.000230863	0.000138229	0.000183552	0.000208548	0.00013774	0.000268215	0.000227289	0.000175438	0.00013484	0.000178769	0.000219145	0.000203401	0.000219457	0.000107433
C_0034	Ser	Ser	617	HMDB0000187,HMDB0003406	106.049	7.69589	0.0357322	0.0181783	0.0153467	0.023872	0.0132779	0.0170461	0.0135818	0.0158534	0.0297422	0.0151609	0.0289546	0.016299	0.0176098	0.0149733	0.0210367	0.01959	0.0172986	0.0290038	0.0247172	0.0137237	0.017168	0.0318365	0.0177697	0.0187034	0.013061	0.017979	0.00902588	0.0171222	0.0103938	0.0158222	0.0137071	0.0180642	0.0201228	0.00967088	0.0161149	0.0276225	0.0148431	0.0164226	0.0147796	0.0152292	0.0172696	0.0121611	0.0148727
C_0168	Serotonin	Serotonin	5202	HMDB0000259	177.101	6.7855	N.D.	N.D.	7.92517e-05	4.15721e-05	4.33354e-05	N.D.	N.D.	5.1931e-05	N.D.	0.000120046	N.D.	4.54003e-05	N.D.	N.D.	N.D.	0.00010535	N.D.	N.D.	N.D.	N.D.	9.4591e-05	N.D.	N.D.	N.D.	8.81259e-05	7.5148e-05	N.D.	7.16595e-05	N.D.	5.76133e-05	N.D.	8.81578e-05	N.D.	N.D.	N.D.	N.D.	7.34758e-05	5.37883e-05	5.28128e-05	9.91733e-05	N.D.	N.D.	N.D.
C_0201	Spermine	Spermine	1103	HMDB0001256	203.222	3.58633	N.D.	N.D.	N.D.	1.68087e-05	N.D.	N.D.	1.05084e-05	N.D.	N.D.	1.45149e-05	N.D.	N.D.	N.D.	2.54314e-05	N.D.	N.D.	N.D.	N.D.	N.D.	N.D.	N.D.	N.D.	N.D.	N.D.	N.D.	2.93326e-05	N.D.	N.D.	N.D.	1.46254e-05	N.D.	N.D.	N.D.	N.D.	N.D.	N.D.	N.D.	N.D.	2.0019e-05	N.D.	N.D.	4.6073e-05	N.D.
C_0106	Stachydrine	Stachydrine	115244	HMDB0004827	144.101	8.68841	0.0225399	0.00322946	0.00218842	0.000799001	0.0184637	0.0285935	0.00484531	0.000143961	N.D.	0.0187072	0.000650668	0.00102735	0.0388215	0.0593048	0.0127419	0.0223739	0.000180887	0.000671216	0.0102571	0.000106744	0.00222318	0.0195217	0.00062211	0.000282468	0.0220999	0.000701292	0.000983718	0.00812384	0.00978325	0.000481136	8.94108e-05	0.0327058	0.0218336	0.000135361	0.000502185	0.000525435	0.00117233	0.000976464	0.00178823	0.0114691	0.000709674	0.00105925	0.00211324
A_0020	Succinic acid	Succinic acid	1110	HMDB0000254	117.019	13.895	N.D.	N.D.	0.000772528	0.000450411	N.D.	N.D.	0.000614065	N.D.	N.D.	0.000815619	N.D.	0.000469173	0.000637824	0.000817842	0.00112107	0.000785072	0.000681348	0.00087699	N.D.	N.D.	0.000654987	0.000520738	0.000773501	N.D.	0.000820964	0.000682268	0.000659886	N.D.	0.000834378	0.000734759	0.000749011	N.D.	0.000574818	0.000586346	0.000737942	0.000632063	0.000752155	N.D.	0.000605155	0.000558422	0.000598965	0.000544484	N.D.
A_0144	Sulfotyrosine	Sulfotyrosine	514186		260.023	6.8071	N.D.	N.D.	0.000105434	0.00011611	0.000114406	0.000154678	N.D.	N.D.	9.9413e-05	N.D.	N.D.	N.D.	N.D.	N.D.	0.00020928	N.D.	N.D.	0.000151911	N.D.	0.000218121	9.35696e-05	0.000156935	N.D.	N.D.	N.D.	0.000141834	0.000140681	N.D.	N.D.	0.000166465	0.000135432	0.000135931	0.000125757	N.D.	N.D.	0.000123277	N.D.	N.D.	N.D.	0.000119163	N.D.	0.000179921	N.D.
A_0048	Tartaric acid	Tartaric acid	444305	HMDB0000956	149.01	14.4408	N.D.	N.D.	N.D.	N.D.	N.D.	N.D.	N.D.	N.D.	N.D.	N.D.	N.D.	N.D.	N.D.	N.D.	N.D.	N.D.	N.D.	N.D.	0.00196919	N.D.	N.D.	N.D.	N.D.	N.D.	N.D.	N.D.	N.D.	N.D.	N.D.	N.D.	N.D.	N.D.	N.D.	N.D.	N.D.	N.D.	N.D.	N.D.	N.D.	N.D.	N.D.	N.D.	N.D.
C_0064	Taurine	Taurine	1123	HMDB0000251	126.021	15.5176	0.00385935	0.0030249	0.00287844	0.00234409	0.00227155	0.00183782	0.00282605	0.00232002	0.00321739	0.00375318	0.00289942	0.00413008	0.00391479	0.00374639	0.00292869	0.00213849	0.00369414	0.00219995	0.00361304	0.00291737	0.00334029	0.00432164	0.00418225	0.00228057	0.00385313	0.00340803	0.00443676	0.00473152	0.00192075	0.00361836	0.00255925	0.00372916	0.00260196	0.00274037	0.00305367	0.00230536	0.00331155	0.00165325	0.00266471	0.00301037	0.00288553	0.00161184	0.00221024
A_0186	Taurocholic acid	Taurocholic acid	46783527	HMDB0000036	514.285	5.62985	N.D.	N.D.	N.D.	N.D.	N.D.	N.D.	N.D.	N.D.	N.D.	N.D.	N.D.	N.D.	N.D.	N.D.	N.D.	N.D.	N.D.	N.D.	N.D.	N.D.	N.D.	N.D.	N.D.	N.D.	N.D.	N.D.	N.D.	N.D.	N.D.	N.D.	N.D.	N.D.	N.D.	N.D.	N.D.	N.D.	N.D.	N.D.	N.D.	N.D.	N.D.	N.D.	N.D.
A_0065	Terephthalic acid	Terephthalic acid	7489	HMDB0002428	165.019	11.8856	0.000188006	0.0001977	0.000261122	0.000237059	0.000313741	0.000283414	0.000234256	0.000246289	0.000245785	0.000260641	N.D.	0.000256459	0.000314099	0.000241339	0.000242195	0.000169008	0.000299589	0.00022625	0.000244821	0.000282089	0.000198586	0.000231835	0.000281179	0.000287109	0.000239427	0.00027144	0.000261626	0.000191916	0.000232909	0.00028332	0.000331343	0.000363993	0.000274935	0.000231824	0.000286614	0.00026764	0.000238827	0.000308016	0.000280414	0.000226361	0.000222825	0.000269645	0.000210563
C_0174	Theobromine	Theobromine	5429	HMDB0002825	181.072	15.2461	N.D.	0.000173388	0.00120439	N.D.	N.D.	0.000968703	0.000819577	0.000204948	0.00197552	N.D.	0.00896776	0.00174247	0.00130635	0.00143906	0.000523864	0.000287693	0.00889552	0.000525734	0.000621881	0.00068601	0.000643263	0.00250175	0.000507151	N.D.	0.000656258	0.00184674	0.000602323	0.000354243	N.D.	0.00323707	0.00251211	0.000235606	0.000452769	0.00120214	0.00100281	0.00564521	0.000427159	0.000362036	0.000380439	N.D.	0.0031374	0.000200942	0.00133306
C_0247	Thiamine	Thiamine	1130	HMDB0000235	265.109	5.18059	N.D.	N.D.	N.D.	N.D.	N.D.	N.D.	N.D.	N.D.	N.D.	N.D.	N.D.	N.D.	N.D.	N.D.	2.55841e-05	N.D.	N.D.	N.D.	N.D.	N.D.	N.D.	N.D.	N.D.	N.D.	N.D.	3.36383e-05	N.D.	N.D.	N.D.	N.D.	N.D.	N.D.	N.D.	N.D.	N.D.	N.D.	N.D.	N.D.	N.D.	N.D.	N.D.	N.D.	N.D.
C_0088	Thiaproline	Thiaproline	9934		134.026	10.4058	0.00024809	0.000248476	0.000157108	0.000212149	0.000191648	0.000282811	0.000277061	0.000217803	0.000155997	0.000206013	0.000194607	0.00026787	0.000259912	0.000214211	0.000181238	0.000186535	0.000310069	0.000200161	0.000276374	0.000204703	0.000142109	0.000155277	0.000250173	0.000180666	0.000255275	0.000187365	0.000133937	0.00015917	7.74654e-05	0.000183501	0.000154832	0.000368582	0.000434895	0.000126306	0.000122728	0.000287222	0.000111001	0.000152868	0.000131565	0.000126878	6.02175e-05	0.000156734	0.000130293
C_0052	Thr	Thr	6288	HMDB0000167	120.064	8.05206	0.0555256	0.0370777	0.0337477	0.0248234	0.0267143	0.0352165	0.0246074	0.0291532	0.0451898	0.0336312	0.064535	0.0307291	0.028905	0.023465	0.0259952	0.0264726	0.0182576	0.0500039	0.0399072	0.0293968	0.0394701	0.0604807	0.0311051	0.0236433	0.0300459	0.02604	0.0312436	0.0404352	0.0221999	0.0244543	0.0433642	0.0361262	0.032734	0.020739	0.0381159	0.0258619	0.0236733	0.0512078	0.028155	0.025037	0.0281766	0.0195318	0.0275009
C_0118	threo-β-Methylaspartic acid	threo-b-Methylaspartic acid	440064		148.06	9.2718	N.D.	N.D.	N.D.	N.D.	N.D.	N.D.	N.D.	N.D.	N.D.	N.D.	N.D.	N.D.	N.D.	N.D.	N.D.	N.D.	N.D.	N.D.	N.D.	N.D.	N.D.	N.D.	N.D.	N.D.	N.D.	N.D.	N.D.	N.D.	N.D.	N.D.	N.D.	N.D.	N.D.	N.D.	N.D.	N.D.	N.D.	N.D.	0.000131409	N.D.	N.D.	N.D.	N.D.
A_0038	Threonic acid	Threonic acid	5460407	HMDB0000943	135.03	7.45885	0.00284717	0.00272017	0.000996206	0.00202274	0.00225014	0.0039443	0.00301348	0.00283962	0.000495067	0.00306278	0.00121553	0.00157703	0.00205076	0.00426683	0.00185503	0.00163755	0.00409575	0.00243812	0.00197354	0.00243865	0.00119351	0.0030643	0.00265823	0.00324306	0.00538837	0.00255203	0.0013142	0.00200156	0.0024412	0.00240657	0.00185986	0.0036198	0.00815081	0.00192194	0.0011122	0.005402	0.00147805	0.0016417	0.00153746	0.00158602	0.00256396	0.002653	0.0017815
C_0122	Triethanolamine	Triethanolamine	7618		150.112	6.2693	N.D.	N.D.	N.D.	N.D.	N.D.	N.D.	N.D.	N.D.	N.D.	N.D.	N.D.	N.D.	N.D.	N.D.	N.D.	N.D.	N.D.	N.D.	N.D.	N.D.	N.D.	N.D.	N.D.	N.D.	N.D.	2.28741e-05	N.D.	N.D.	N.D.	N.D.	N.D.	N.D.	N.D.	N.D.	N.D.	N.D.	N.D.	N.D.	N.D.	N.D.	N.D.	N.D.	N.D.
C_0098	Trigonelline	Trigonelline	5570	HMDB0000875	138.054	8.00896	0.000520867	6.12464e-05	0.000355537	N.D.	0.000838484	0.000168934	0.000902389	6.93874e-05	5.94713e-05	0.0004907	6.16431e-05	9.57303e-05	0.000199247	0.000197507	0.00237315	0.000291581	9.98596e-05	0.000330799	0.000220859	0.00294697	0.000418924	0.00214909	0.00156596	0.000132823	4.10625e-05	0.000168461	0.000514478	0.00134347	0.000283727	0.000617412	5.91757e-05	7.27516e-05	0.000359397	0.000777099	0.00134115	0.00120806	7.30649e-05	6.19895e-05	0.000178457	0.000112825	0.0033843	0.000219959	0.000153633
C_0264	Trimethoprim	Trimethoprim	5578		291.145	7.76811	N.D.	N.D.	N.D.	N.D.	N.D.	N.D.	N.D.	N.D.	N.D.	N.D.	N.D.	N.D.	N.D.	N.D.	N.D.	N.D.	N.D.	N.D.	N.D.	N.D.	0.000896098	N.D.	N.D.	N.D.	N.D.	N.D.	N.D.	N.D.	N.D.	N.D.	N.D.	N.D.	N.D.	N.D.	N.D.	N.D.	N.D.	N.D.	N.D.	N.D.	N.D.	N.D.	N.D.
C_0001	Trimethylamine	Trimethylamine	1146	HMDB0000906	60.0808	4.68637	N.D.	N.D.	N.D.	N.D.	0.000266337	0.000270551	0.000221147	N.D.	N.D.	N.D.	N.D.	N.D.	0.000263591	0.000451295	0.000274473	0.000251636	0.000566945	N.D.	0.000388926	N.D.	0.000195769	0.000404602	0.000559427	0.000183433	0.000302339	N.D.	N.D.	0.000303889	N.D.	N.D.	0.000243862	0.000187442	N.D.	0.000313464	N.D.	0.000229868	N.D.	N.D.	0.000361277	N.D.	N.D.	N.D.	N.D.
C_0010	Trimethylamine N-oxide	Trimethylamine N-oxide	1145	HMDB0000925	76.0754	5.21978	0.000964434	0.00154169	0.00097839	0.000116831	0.00122138	0.00462509	0.00299191	0.00083725	0.000707466	0.000807292	0.000679212	0.000646577	0.00207905	0.00250447	0.00225792	0.00234469	0.00692145	0.000829345	0.00253391	0.000489722	0.00083881	0.0041078	0.00361794	0.000501145	0.00230827	0.00124913	0.000859171	0.00215082	0.00184759	0.0026064	0.00149835	0.000980474	0.00101626	0.00283622	0.000952259	0.000823582	0.00103147	0.000607335	0.00617466	0.00415677	0.000882966	0.00240427	0.00131343
C_0204	Trp	Trp	1148	HMDB0000929	205.096	8.37832	0.0211819	0.0236135	0.0160466	0.022398	0.0168234	0.0176388	0.0165528	0.0138366	0.0153355	0.0156368	0.019585	0.0131575	0.0174853	0.0163003	0.0188077	0.0140563	0.0130956	0.0169013	0.0175301	0.0124517	0.0207958	0.00883695	0.011146	0.0185755	0.0108603	0.0181531	0.0122049	0.0196023	0.0177914	0.0129533	0.0160449	0.0174105	0.0162808	0.0128822	0.020972	0.0180087	0.0107106	0.0172455	0.0120676	0.00870677	0.0182794	0.0133842	0.0140237
C_0177	Tyr	Tyr	1153	HMDB0000158	182.08	8.61427	0.0346746	0.0269751	0.0127951	0.0178243	0.0152585	0.0132326	0.0190506	0.0161042	0.020271	0.0271209	0.0259392	0.0102505	0.013698	0.0180923	0.0279384	0.0175684	0.0174717	0.0190357	0.0250142	0.0148743	0.0190131	0.0136458	0.0156411	0.0261088	0.0114628	0.0192536	0.0144396	0.0143806	0.0269353	0.0213447	0.0219165	0.0204998	0.0130867	0.0203887	0.0226278	0.0241203	0.0134459	0.023077	0.0148386	0.0122067	0.0150431	0.00976698	0.0177033
C_0040	Uracil	Uracil	1174	HMDB0000300	113.034	15.5526	N.D.	N.D.	7.11472e-05	N.D.	9.71885e-05	N.D.	N.D.	N.D.	N.D.	N.D.	N.D.	N.D.	N.D.	8.82575e-05	N.D.	N.D.	N.D.	6.99767e-05	6.18436e-05	N.D.	0.000101844	8.06686e-05	N.D.	7.16546e-05	N.D.	6.55274e-05	N.D.	N.D.	N.D.	N.D.	N.D.	0.000105042	N.D.	N.D.	6.44482e-05	0.000302319	8.66918e-05	N.D.	N.D.	N.D.	N.D.	6.90378e-05	N.D.
C_0002	Urea	Urea	1176	HMDB0000294	62.0414	14.9804	0.00640905	0.00640778	0.00442328	0.00592676	0.00517629	0.00713549	0.00781072	0.00376934	0.00529428	0.00472616	0.00385505	0.00338777	0.00580997	0.00851155	0.00551297	0.00631095	0.00507244	0.00583404	0.00548486	0.00414965	0.00541922	0.00859723	0.00428825	0.00350598	0.00506977	0.0036034	0.00488004	0.00483768	0.00674591	0.00588988	0.00506626	0.00464793	0.00484978	0.00582099	0.00538316	0.00770196	0.00428673	0.00555711	0.00566795	0.00515292	0.00521914	0.00734162	0.00434181
A_0072	Uric acid	Uric acid	1175	HMDB0000289	167.021	7.21415	0.0181871	0.0335747	0.0205513	0.0227866	0.0262224	0.0249492	0.0299113	0.0182108	0.0230608	0.0158857	0.0140747	0.0217236	0.0207873	0.0487193	0.0221463	0.0230243	0.0229933	0.0172559	0.0197262	0.0180673	0.0274477	0.0401233	0.016463	0.0146415	0.0296559	0.0266613	0.0217995	0.021464	0.0385447	0.0180884	0.0300597	0.023433	0.0153897	0.0281065	0.0301609	0.0231803	0.0165326	0.0183778	0.0144611	0.0299933	0.0347488	0.0225689	0.0153304
C_0234	Uridine	Uridine	6029	HMDB0000296	245.076	15.55	0.000871026	0.000831664	0.00123169	0.00150725	0.0015638	0.000758174	0.001309	0.00111086	0.001186	0.00099248	0.000856009	0.00107379	0.00125615	0.00175236	0.00113731	0.000581027	0.00197043	0.00138961	0.00127204	0.00149035	0.00150435	0.00203206	0.00144972	0.0011858	0.00147346	0.00116577	0.00144471	0.00149217	0.00125768	0.00159151	0.00148609	0.00160225	0.00115806	0.00111773	0.00115376	0.00126602	0.00147157	0.00047183	0.00148304	0.00137526	0.00126702	0.001525	0.000910951
C_0101	Urocanic acid	Urocanic acid	736715	HMDB0000301	139.049	6.4505	0.000101664	N.D.	5.99204e-05	9.43501e-05	6.264e-05	N.D.	N.D.	N.D.	9.56057e-05	7.97967e-05	N.D.	N.D.	N.D.	0.000110002	N.D.	N.D.	N.D.	0.000191754	7.23378e-05	N.D.	0.000101104	N.D.	N.D.	N.D.	N.D.	N.D.	7.96648e-05	0.000142066	N.D.	4.6405e-05	N.D.	N.D.	N.D.	0.000102518	6.93403e-05	8.66369e-05	N.D.	N.D.	N.D.	9.9093e-05	9.97677e-05	9.30072e-05	5.08677e-05
C_0045	Val	Val	1182	HMDB0000883	118.085	7.66089	0.129688	0.121695	0.110199	0.105237	0.098746	0.115671	0.104488	0.0793573	0.10341	0.117916	0.121594	0.0808761	0.116998	0.0916303	0.100485	0.0986324	0.0918138	0.120575	0.106978	0.0910232	0.129166	0.0898188	0.0881704	0.0901792	0.0768964	0.0952234	0.0795227	0.108063	0.0882622	0.101176	0.128764	0.137202	0.110317	0.0912265	0.0663882	0.129584	0.07957	0.0891847	0.121492	0.110573	0.104565	0.104829	0.105939
A_0010	Valeric acid	Valeric acid	7991	HMDB0000892	101.058	7.52585	N.D.	N.D.	N.D.	N.D.	N.D.	N.D.	N.D.	0.00011925	N.D.	N.D.	N.D.	N.D.	N.D.	N.D.	N.D.	N.D.	N.D.	N.D.	N.D.	N.D.	N.D.	N.D.	N.D.	N.D.	N.D.	N.D.	N.D.	N.D.	N.D.	N.D.	N.D.	N.D.	N.D.	N.D.	N.D.	N.D.	N.D.	N.D.	N.D.	N.D.	N.D.	N.D.	N.D.
A_0073	Vanillic acid	Vanillic acid	8468	HMDB0000484	167.034	7.14265	0.000227586	N.D.	N.D.	N.D.	N.D.	N.D.	N.D.	N.D.	N.D.	N.D.	N.D.	N.D.	N.D.	N.D.	N.D.	N.D.	N.D.	N.D.	N.D.	N.D.	N.D.	N.D.	N.D.	N.D.	N.D.	N.D.	N.D.	N.D.	N.D.	N.D.	N.D.	N.D.	N.D.	N.D.	N.D.	N.D.	N.D.	N.D.	N.D.	N.D.	N.D.	N.D.	N.D.
A_0026	XA0003	XA0003			124.991	9.59716	N.D.	N.D.	N.D.	0.000161587	9.14246e-05	0.000280966	N.D.	N.D.	0.000129387	N.D.	N.D.	N.D.	N.D.	N.D.	0.000115448	N.D.	0.000181183	0.000154604	N.D.	N.D.	N.D.	N.D.	N.D.	N.D.	N.D.	N.D.	0.000201913	N.D.	N.D.	N.D.	N.D.	N.D.	N.D.	N.D.	N.D.	N.D.	0.000112972	N.D.	N.D.	N.D.	N.D.	N.D.	N.D.
A_0044	XA0004	XA0004			144.03	7.49827	N.D.	N.D.	N.D.	N.D.	N.D.	N.D.	N.D.	N.D.	N.D.	N.D.	N.D.	N.D.	N.D.	N.D.	N.D.	N.D.	N.D.	N.D.	N.D.	N.D.	N.D.	0.000196678	N.D.	N.D.	N.D.	N.D.	N.D.	N.D.	N.D.	N.D.	N.D.	N.D.	N.D.	N.D.	N.D.	N.D.	N.D.	N.D.	N.D.	N.D.	N.D.	0.000214866	N.D.
A_0081	XA0013	XA0013			172.992	8.51559	0.00130719	0.000255064	0.00047544	0.000251089	0.000675942	0.00358942	0.000986033	0.00131565	0.00348595	0.000587186	0.000408194	0.00205605	0.00447844	0.00059858	0.000847928	0.000802914	0.00115549	0.000878067	0.000627746	0.000255348	0.000189628	0.00127993	0.00151276	0.000297249	0.00120781	0.0009048	0.000321846	0.00125399	0.00147014	0.00057546	0.000686465	0.00264713	0.000813095	0.0008354	0.00107996	0.00159989	0.00141364	0.00121785	0.00326909	0.00103208	0.000849396	0.00399131	0.00126187
A_0110	XA0019	XA0019			191.019	6.80222	0.000439549	0.000334452	N.D.	0.000288824	0.000353708	N.D.	0.00038618	0.000216111	N.D.	0.000324563	N.D.	0.000403008	0.000264451	0.000343694	N.D.	N.D.	0.000253145	0.000464352	0.000286349	0.000207634	0.000210532	N.D.	0.000313862	0.000358086	0.000672021	0.000419143	N.D.	0.000242659	N.D.	0.000551207	N.D.	0.000504959	0.00144086	0.000230779	N.D.	0.000415788	N.D.	N.D.	N.D.	0.000377932	N.D.	N.D.	0.000487964
A_0136	XA0035	XA0035			254.981	10.2862	N.D.	N.D.	N.D.	N.D.	N.D.	0.000151252	N.D.	N.D.	N.D.	N.D.	N.D.	N.D.	N.D.	0.000217757	N.D.	N.D.	N.D.	N.D.	N.D.	N.D.	N.D.	N.D.	N.D.	N.D.	0.000452928	N.D.	N.D.	N.D.	N.D.	N.D.	N.D.	N.D.	N.D.	N.D.	N.D.	0.000194107	N.D.	N.D.	N.D.	N.D.	N.D.	N.D.	N.D.
C_0128	Xanthine	Xanthine	1188	HMDB0000292	153.04	14.0307	N.D.	N.D.	0.000114726	N.D.	0.00011443	N.D.	N.D.	N.D.	N.D.	N.D.	N.D.	N.D.	0.000199492	0.000208718	N.D.	0.000115413	0.00119419	N.D.	0.000150524	N.D.	N.D.	N.D.	N.D.	N.D.	N.D.	N.D.	N.D.	0.00019957	N.D.	0.00011632	0.000187732	N.D.	N.D.	N.D.	N.D.	N.D.	N.D.	N.D.	N.D.	N.D.	0.000311793	9.17872e-05	N.D.
C_0004	XC0001	XC0001			72.0805	5.04713	2.98679e-05	N.D.	3.57397e-05	N.D.	1.90383e-05	N.D.	3.02705e-05	2.57099e-05	N.D.	5.03462e-05	5.54625e-05	N.D.	N.D.	2.45285e-05	N.D.	6.23564e-05	6.3104e-05	N.D.	N.D.	N.D.	N.D.	4.36791e-05	N.D.	N.D.	3.28365e-05	N.D.	N.D.	4.25386e-05	3.5055e-05	N.D.	N.D.	3.5092e-05	0.000167165	2.04116e-05	2.36806e-05	N.D.	N.D.	N.D.	4.44001e-05	N.D.	N.D.	N.D.	7.79148e-05
C_0069	XC0016	XC0016			129.065	6.78178	0.0036812	0.00503745	0.00714554	0.0065251	0.0082095	0.0143922	0.00695774	0.00321234	0.00326992	0.00496941	0.00366736	0.00726286	0.00528965	0.0194702	0.00600394	0.00683679	0.00717866	0.00221669	0.00241639	0.00146577	0.00255995	0.00701353	0.0080667	0.00228668	0.00263515	0.00202631	0.00521342	0.00506209	0.0190253	0.00728093	0.00178304	0.00148289	0.0041479	0.00391458	0.0134965	0.00233684	0.00295293	0.000728654	0.00111623	0.00191047	0.00819389	0.00447691	0.0031978
C_0107	XC0029	XC0029			144.101	9.1629	0.000358334	0.00010859	7.20772e-05	0.00057198	0.000190982	9.63513e-05	0.000740842	N.D.	7.36909e-05	N.D.	0.00011735	0.000110996	7.58725e-05	0.000166358	0.000185108	0.000426356	0.000185513	0.000401306	0.000198428	0.00012793	N.D.	0.00167468	0.000164034	7.36935e-05	6.59427e-05	9.18999e-05	0.000146598	0.000125699	0.000147341	0.000150081	0.000462286	8.27112e-05	0.000455958	0.000194601	0.000149883	0.000631873	0.000390524	N.D.	0.000173472	8.94567e-05	0.000206301	0.000505583	8.69762e-05
C_0214	XC0065	XC0065			221.091	9.7943	5.43936e-05	8.26213e-05	5.43402e-05	7.24918e-05	7.46887e-05	6.20529e-05	5.62278e-05	4.59418e-05	4.55863e-05	9.62749e-05	8.26245e-05	4.38896e-05	6.02565e-05	8.86337e-05	0.000109001	6.36523e-05	0.000116544	N.D.	6.23243e-05	3.62457e-05	5.43269e-05	0.00010302	5.73197e-05	7.15089e-05	7.22808e-05	4.13079e-05	7.96648e-05	N.D.	0.000104539	0.000137233	6.86955e-05	4.62965e-05	6.19266e-05	5.2487e-05	6.79223e-05	4.6353e-05	4.3209e-05	4.33705e-05	6.9716e-05	6.83372e-05	5.4047e-05	8.87731e-05	4.44148e-05
C_0266	XC0120	XC0120			298.052	7.29194	0.00293717	0.00341957	0.00451542	0.0034841	0.00390165	0.0051886	0.00392144	0.00235588	0.0027187	0.00323843	0.00260779	0.00350083	0.00268865	0.00299	0.0027883	0.00375121	0.00513207	0.00228348	0.00422459	0.00320091	0.003978	0.00463109	0.00391239	0.00259384	0.00343988	0.00278882	0.00349359	0.00459432	0.00410504	0.00374534	0.00563997	0.00309945	0.00261138	0.00308093	0.00565591	0.00211729	0.00290048	0.00208636	0.00348253	0.00357763	0.0029001	0.00296898	0.00296763
C_0275	XC0132	XC0132			325.16	6.72257	N.D.	6.54724e-05	6.96193e-05	6.95866e-05	3.09539e-05	8.8228e-05	6.41483e-05	3.97334e-05	6.45736e-05	4.38251e-05	4.13936e-05	5.32718e-05	6.33633e-05	0.000103983	6.70775e-05	6.73113e-05	9.48212e-05	7.25516e-05	9.1003e-05	5.5808e-05	N.D.	0.000102626	5.75598e-05	7.33294e-05	7.21459e-05	5.01884e-05	4.72299e-05	N.D.	0.00011792	7.4494e-05	7.71492e-05	6.22474e-05	N.D.	5.07221e-05	4.43126e-05	7.99609e-05	5.61511e-05	5.65959e-05	8.38929e-05	7.46811e-05	6.45293e-05	0.000119417	5.71833e-05
C_0073	XC0144	XC0144	4091	HMDB0001921	130.108	4.54031	N.D.	N.D.	N.D.	N.D.	0.00101056	N.D.	N.D.	0.00414827	N.D.	N.D.	N.D.	N.D.	N.D.	N.D.	N.D.	N.D.	N.D.	N.D.	N.D.	N.D.	0.000380658	N.D.	N.D.	N.D.	N.D.	N.D.	N.D.	N.D.	N.D.	N.D.	N.D.	N.D.	N.D.	N.D.	N.D.	N.D.	N.D.	N.D.	0.00589696	0.0116503	N.D.	N.D.	N.D.
C_0241	XC0154	XC0154	3182		255.106	15.5187	0.0082641	0.00696665	0.00749955	0.00837779	0.00748518	0.00734353	0.00783072	0.00871622	0.00962456	0.00915887	0.001841	0.00812022	0.00968903	0.00780556	0.00863107	0.00562945	0.00707516	0.00887772	0.00909013	0.00827996	0.00893234	0.00830769	0.00879537	0.00941813	0.00697388	0.00569773	0.00792779	0.00845088	0.00813543	0.00800886	0.00756641	0.00781064	0.00628752	0.00703395	0.00905309	0.00920096	0.0076006	0.00487766	0.00919348	0.00890167	0.00574995	0.00769061	0.00678195
C_0017	β-Ala	b-Ala	239	HMDB0000056	90.0545	5.7646	0.000599382	0.00139678	0.000894422	0.000900268	0.000764927	0.00427879	0.000916505	0.00090094	0.000663134	0.000522815	0.000576907	0.000423153	0.000686041	0.00517559	0.000510463	0.00296673	0.000959775	0.00067629	0.000655046	0.000589822	0.000648962	0.00350905	0.0005491	0.000427888	0.000418177	0.000610065	N.D.	0.000902305	0.00065783	0.000967329	0.00110408	0.000551979	0.000427257	0.000547123	0.000635194	0.000732696	0.00037991	0.000588346	0.000548458	0.000689395	0.000880364	0.000555819	0.000479776
A_0021	β-Hydroxyisovaleric acid	b-Hydroxyisovaleric acid	69362	HMDB0000754	117.055	7.40402	0.000193735	0.00032933	0.000878948	0.000529753	0.000310244	0.000203627	0.00038618	0.000184473	0.000271762	0.000301273	N.D.	N.D.	0.000391104	0.000473646	0.000292304	0.000296384	0.000332253	0.000305438	0.000178666	0.000264786	0.000359347	0.000368389	0.000222038	0.000298316	0.000236377	0.000332575	0.000165477	N.D.	0.000123877	0.000336788	0.000292574	0.000236117	0.000162925	0.000293956	0.0003118	0.000245472	0.000327024	0.000487561	0.000209106	0.000188966	0.000464383	0.000176143	0.00036836
C_0109	γ-Butyrobetaine	Actinine	134	HMDB0001161	146.117	6.30562	0.0007263	0.00115278	0.00117403	0.000418281	0.000789357	0.000836925	0.00120329	0.000607103	0.000998967	0.000654501	0.000733699	0.000650314	0.000776139	0.00109506	0.000566504	0.000670598	0.00135517	0.000792993	0.000839775	0.000561623	0.000717352	0.000702093	0.000869482	0.000414271	0.000374485	0.000626211	0.000876527	0.00106671	0.000924499	0.00106458	0.000772406	0.000445146	0.000522186	0.000586335	0.000933329	0.000441985	0.000611157	0.000601498	0.000664678	0.000877463	0.0006247	0.000551082	0.000626339
C_0210	γ-Glu-Ala	g-Glu-Ala	440103	HMDB0006248	219.096	9.27279	0.000242019	0.00019115	0.000148871	0.000148581	8.90007e-05	0.000125234	0.000186014	0.000145056	0.000105308	0.000151389	0.000290487	0.000173332	0.000133676	0.000117601	0.000165831	0.00020201	0.00015363	0.000190088	0.000183448	0.000147197	0.000188146	0.000274037	0.000197417	0.000128745	0.000180635	0.000140877	0.000100719	0.000130786	0.000134665	0.00010354	0.000132517	0.000167134	0.000114212	0.000125155	0.000309479	0.000114403	8.80614e-05	7.69882e-05	0.000260481	0.000211757	0.000147496	0.000135636	0.000141208
C_0127	γ-Glu-Arg_divalent	g-Glu-Arg	20719180		152.583	6.74878	0.000324985	0.00029043	0.000169797	0.000133709	0.000148978	0.000223391	0.000153627	0.000173103	0.000225506	0.000194794	0.000180131	0.000211656	0.000293515	0.000190134	0.000200373	0.000282891	0.000248947	0.000265896	0.000249698	0.000160485	0.000296948	0.000275454	0.000207183	0.000134862	0.00018522	0.000216227	0.000136142	0.000254347	0.000192959	0.000195325	0.000162904	0.000244165	0.000302884	0.000133826	0.000208163	0.000227593	0.000152772	0.000176142	0.000136005	8.38356e-05	0.000264362	0.000129966	0.000168117
C_0244	γ-Glu-Asn	g-Glu-Asn	131801686	HMDB0029144	262.103	9.5679	5.36651e-05	6.35737e-05	N.D.	3.20956e-05	2.52291e-05	5.56596e-05	4.63468e-05	3.39633e-05	4.29097e-05	4.97151e-05	3.91978e-05	3.61771e-05	3.21313e-05	3.37831e-05	6.06278e-05	4.95497e-05	5.43487e-05	5.36942e-05	6.33657e-05	3.12259e-05	5.38088e-05	8.12196e-05	6.02817e-05	N.D.	3.64101e-05	3.57912e-05	N.D.	N.D.	3.77937e-05	4.05958e-05	N.D.	N.D.	N.D.	4.06697e-05	4.67941e-05	4.53668e-05	N.D.	3.4061e-05	4.14401e-05	3.42088e-05	3.87325e-05	3.07871e-05	3.74815e-05
C_0246	γ-Glu-Asp	g-Glu-Asp	161197	HMDB0030419	263.087	9.72941	N.D.	N.D.	N.D.	N.D.	N.D.	3.52762e-05	N.D.	N.D.	N.D.	N.D.	N.D.	N.D.	N.D.	3.17516e-05	N.D.	N.D.	N.D.	N.D.	N.D.	N.D.	N.D.	N.D.	N.D.	N.D.	2.56219e-05	N.D.	N.D.	N.D.	N.D.	N.D.	N.D.	N.D.	N.D.	N.D.	N.D.	N.D.	N.D.	N.D.	N.D.	N.D.	N.D.	4.14801e-05	N.D.
C_0270	γ-Glu-Citrulline	g-Glu-Citrulline			305.145	9.86786	5.11559e-05	3.8279e-05	7.72588e-05	N.D.	5.57835e-05	4.15191e-05	5.04246e-05	N.D.	4.3997e-05	3.65326e-05	N.D.	6.01892e-05	3.27854e-05	4.79284e-05	6.30644e-05	4.79488e-05	4.50153e-05	5.71022e-05	6.87329e-05	3.41787e-05	N.D.	5.91045e-05	3.98676e-05	4.19441e-05	5.09067e-05	5.68488e-05	4.43136e-05	6.28864e-05	4.17844e-05	5.04372e-05	4.32584e-05	N.D.	7.58694e-05	N.D.	4.53052e-05	6.98709e-05	6.09445e-05	3.3396e-05	4.14401e-05	N.D.	3.2562e-05	4.68624e-05	3.72755e-05
C_0251	γ-Glu-Gln	g-Glu-Gln	150914	HMDB0011738	276.118	9.74117	0.00139205	0.00149288	0.00136894	0.000790424	0.00120074	0.00119849	0.000982849	0.000731489	0.0010065	0.00154587	0.00140258	0.00153367	0.000899759	0.00113659	0.00109603	0.00156638	0.00140464	0.00115174	0.00163237	0.0011998	0.00122561	0.00108159	0.00129626	0.000883594	0.00132634	0.00117102	0.000759946	0.00133506	0.000921369	0.000876159	0.00109464	0.00103533	0.00103102	0.000981599	0.0013437	0.000796802	0.00108303	0.00104784	0.00124679	0.000720954	0.00107715	0.000748364	0.000696908
C_0252	γ-Glu-Glu	g-Glu-Glu	92865	HMDB0011737	277.102	9.81081	3.91763e-05	4.85071e-05	4.67007e-05	5.52681e-05	5.37865e-05	6.34068e-05	3.00352e-05	N.D.	4.43316e-05	3.67429e-05	N.D.	3.72903e-05	3.75274e-05	5.00352e-05	2.42224e-05	6.39572e-05	0.000111671	4.13499e-05	6.24044e-05	5.58818e-05	N.D.	5.17066e-05	4.85936e-05	4.22354e-05	N.D.	4.62863e-05	3.05145e-05	4.24649e-05	4.27233e-05	4.06642e-05	4.34107e-05	4.58296e-05	4.66489e-05	3.24591e-05	4.71486e-05	2.78422e-05	N.D.	1.83974e-05	7.96087e-05	4.06329e-05	5.03299e-05	5.71966e-05	5.7046e-05
C_0203	γ-Glu-Gly	g-Glu-Gly	165527	HMDB0011667	205.081	9.09632	0.000219598	N.D.	N.D.	0.000163798	N.D.	0.000180066	0.000155195	0.000166165	0.000124714	N.D.	0.000186962	0.000226286	0.000192216	N.D.	0.000392862	0.000171366	0.000158669	0.000280664	0.000293276	N.D.	0.000141072	0.000380048	0.000342797	N.D.	0.000226215	0.000151305	0.00013479	0.000195147	0.000197498	0.000149671	0.000175623	0.000211797	0.00021678	0.000152396	0.000206461	0.000229717	0.000134557	0.000141711	0.000189129	0.000156108	0.000236781	N.D.	0.000163175
C_0260	γ-Glu-His	g-Glu-His	7017195	HMDB0029151	285.119	6.75181	6.05452e-05	7.40469e-05	4.15856e-05	4.42007e-05	3.78769e-05	8.35646e-05	6.27367e-05	5.41952e-05	6.44063e-05	7.65711e-05	4.43212e-05	5.70088e-05	N.D.	N.D.	3.97019e-05	6.90646e-05	5.42661e-05	5.39972e-05	7.78653e-05	N.D.	8.23785e-05	0.000626146	5.35571e-05	5.73819e-05	5.60311e-05	3.65312e-05	N.D.	5.38921e-05	N.D.	5.52896e-05	N.D.	N.D.	5.56227e-05	4.42763e-05	7.83446e-05	6.40294e-05	4.57426e-05	4.80252e-05	6.90928e-05	N.D.	6.7503e-05	3.15048e-05	3.89917e-05
C_0243	γ-Glu-Ile γ-Glu-Leu	g-Glu-Ile g-Glu-Leu	22885096 151023	HMDB0011170 HMDB0011171	261.143	9.6728	0.000178884	0.000256071	0.000123827	0.000147958	0.000155102	0.000203985	0.000142256	0.000106126	0.000137177	0.000149706	0.000155897	0.000100898	0.000133022	0.000143635	0.000156658	0.000180894	0.000139176	0.000152146	0.000159496	0.000113978	0.000184297	0.000161967	0.000154827	8.32329e-05	0.000120558	0.000128229	0.000134506	0.000122897	0.000178014	0.000173797	0.0001495	0.000173748	0.000134904	0.00011188	0.000134639	0.000160529	0.000115247	0.000101961	0.000143327	0.000120052	0.000180578	0.000152285	0.000164205
C_0100	γ-Glu-Lys_divalent	g-Glu-Lys	65254		138.58	6.65131	0.000372256	0.000373909	0.000235098	0.000291627	0.000207424	0.000306429	0.000204365	0.000182525	0.000242151	0.000192199	0.000364979	0.000135247	0.000417626	0.000249198	0.000199871	0.000365753	0.000339225	0.000300582	0.000401743	0.000217474	0.000321965	0.00033747	0.000306452	0.000175131	0.000238351	0.000221744	0.000171777	0.000234442	0.000259235	0.000292098	0.000243024	0.000289372	0.000220192	0.000147102	0.000250774	0.000204075	0.000135858	0.000190845	0.000250744	0.000182688	0.000277372	0.000202664	0.000273491
C_0255	γ-Glu-Met	g-Glu-Met	7009567	HMDB0034367	279.1	9.70726	2.80062e-05	3.27668e-05	N.D.	N.D.	N.D.	3.6254e-05	2.28205e-05	3.54241e-05	N.D.	N.D.	4.38333e-05	3.65747e-05	N.D.	2.4679e-05	2.6229e-05	3.43798e-05	3.27909e-05	3.83206e-05	2.78777e-05	N.D.	4.24105e-05	4.76142e-05	N.D.	N.D.	N.D.	N.D.	N.D.	3.93685e-05	2.15964e-05	N.D.	3.8308e-05	4.29507e-05	N.D.	N.D.	3.97041e-05	N.D.	2.78701e-05	3.25833e-05	3.95706e-05	N.D.	1.82139e-05	2.00942e-05	N.D.
C_0245	γ-Glu-Ornitine	g-Glu-Ornitine	189156	HMDB0002248	262.138	6.58764	N.D.	7.01271e-05	6.72278e-05	6.0456e-05	N.D.	8.46929e-05	4.94052e-05	4.28741e-05	6.3068e-05	4.05294e-05	5.49745e-05	4.15043e-05	6.32816e-05	6.67386e-05	6.27777e-05	6.88359e-05	5.2449e-05	N.D.	7.62631e-05	N.D.	N.D.	4.74568e-05	3.63452e-05	N.D.	4.90862e-05	5.03229e-05	4.787e-05	N.D.	6.64324e-05	6.82064e-05	6.16127e-05	5.99131e-05	4.13091e-05	5.9163e-05	6.30302e-05	5.68223e-05	N.D.	3.79769e-05	N.D.	4.1436e-05	4.13344e-05	6.22201e-05	5.05931e-05
C_0265	γ-Glu-Phe	g-Glu-Phe	111299	HMDB0000594	295.128	9.75377	5.49602e-05	8.90522e-05	5.14837e-05	3.94278e-05	5.81134e-05	6.49863e-05	5.49731e-05	3.97334e-05	5.14414e-05	4.83829e-05	N.D.	3.25992e-05	4.83196e-05	6.89959e-05	6.06278e-05	7.89746e-05	9.96944e-05	6.65687e-05	6.99346e-05	4.66543e-05	4.86278e-05	8.03538e-05	6.67662e-05	6.72126e-05	5.65031e-05	5.4225e-05	4.9506e-05	4.74781e-05	7.91868e-05	6.82748e-05	7.84439e-05	4.55962e-05	4.78355e-05	5.25637e-05	6.72133e-05	6.62294e-05	4.36883e-05	4.05629e-05	8.61518e-05	4.3042e-05	7.80597e-05	5.13119e-05	4.59937e-05
C_0225	γ-Glu-Ser	g-Glu-Ser	22844748	HMDB0029158	235.091	9.46772	0.000140274	0.000123411	0.000128145	0.000114341	9.99178e-05	0.000153515	0.000124611	8.04894e-05	0.000161936	0.000144307	0.000182083	8.69842e-05	0.000111846	0.000144462	0.000180163	0.00012639	0.000151648	0.000123217	0.000152206	0.000105563	0.000116943	0.000209738	0.000141698	0.000103695	0.000119142	0.000108585	N.D.	9.31131e-05	0.000111973	0.000104223	0.000130918	8.6057e-05	N.D.	N.D.	0.000126486	0.000137087	N.D.	8.71843e-05	0.000116141	N.D.	0.000103336	0.000116546	0.000131666
C_0239	γ-Glu-Thr	g-Glu-Thr	53861142	HMDB0029159	249.107	9.55016	0.000135175	0.000117593	5.66653e-05	8.69487e-05	6.99624e-05	0.000117111	8.65767e-05	7.78599e-05	0.000112669	0.00011703	0.000141177	N.D.	0.000119941	8.17868e-05	0.000102408	8.17951e-05	9.72991e-05	0.00011587	0.000119281	0.000114126	9.85138e-05	0.000164092	0.000104072	N.D.	0.000119479	8.49704e-05	0.000117577	0.000109111	9.19413e-05	9.20582e-05	0.000132669	0.000109166	N.D.	N.D.	0.000156831	N.D.	N.D.	0.000103587	8.86445e-05	8.23098e-05	8.3784e-05	8.80555e-05	6.57642e-05
C_0273	γ-Glu-Tyr	g-Glu-Tyr	94340	HMDB0011741	311.123	9.89402	6.09499e-05	6.76772e-05	4.08548e-05	6.27386e-05	4.85277e-05	N.D.	5.61494e-05	N.D.	4.25751e-05	6.78762e-05	6.04232e-05	4.57184e-05	4.7175e-05	6.26756e-05	9.58148e-05	3.62094e-05	6.48385e-05	5.30126e-05	6.46474e-05	4.75401e-05	5.12183e-05	5.17066e-05	4.9074e-05	6.16055e-05	3.84329e-05	6.02126e-05	N.D.	N.D.	6.42415e-05	6.9505e-05	5.36922e-05	5.40774e-05	N.D.	5.78585e-05	7.81319e-05	4.4684e-05	3.97166e-05	4.54393e-05	5.44486e-05	5.28389e-05	5.1445e-05	4.47095e-05	4.60624e-05
C_0238	γ-Glu-Val	g-Glu-Val	7015683	HMDB0011172	247.128	9.53207	8.60422e-05	0.000147297	9.6258e-05	0.000131564	0.000142055	0.000152387	0.000160136	N.D.	7.28544e-05	0.000199492	N.D.	N.D.	0.000149047	0.000127609	0.000199799	N.D.	0.000136285	0.000106858	0.000122966	8.67386e-05	N.D.	0.000128204	9.83881e-05	N.D.	8.96093e-05	8.69887e-05	9.32505e-05	0.00012275	0.000139751	0.000139762	0.000160163	0.000128696	0.000110875	N.D.	0.00013074	0.000133218	9.217e-05	8.2234e-05	0.000134369	0.000134747	0.000126605	0.000159677	0.000118897
ID consists of analysis mode and number. 'C' and 'A' showed cation and anion modes, respectively.
N.D. (Not Detected): The target peak or metabolite was below detection limits.
N.A. (Not Available): The calculation was impossible because of insufficience of the data.
† Putative metabolites which were assigned on the basis of m/z and MT in HMT standard compound library.
His, Urea: Peak intensity is saturated. Relative area was computed by using 13C isotope ion peak.
The data are sorted by Compound name in ascending order.
[truncated: 7 more columns]

## Sheet: key
ID	group
042	LVD
023	LVD
041	LVD
047	LVD
019	LVD
026	LVD
056	LVD
022	LVD
018	LVD
008	LVD
037	Control
001	Control
034	Control
017	Control
036	Control
053	Control
002	Control
039	Control
045	Control
015	Control
013	Control
035	Control
020	Control
024	Control
040	Control
014	Control
005	Control
011	Control
032	Control
028	Control
009	Control
004	Control
038	Control
003	Control
030	Control
051	Control
043	Control
055	Control
052	Control
012	Control
029	Control
044	Control
010	Control
031	Control
016	Control
027	Control
021	Control
033	Control
049	Control
006	Control
