# Supplementary material for: Discovery of plasma proteins and metabolites associated with left ventricular cardiac dysfunction in pan-cancer patients
Source: Cardiooncology. 2025 Feb 13;11:17. doi: 10.1186/s40959-025-00309-6 (PMC11823021; doi:10.1186/s40959-025-00309-6)
Supplement: Supplementary file 4 — Supplementary Material 4. [file 40959_2025_309_MOESM4_ESM.csv]

ID	Group	Gender	Race	Subtype	Spermine	N-Acetylglucosamine	Uridine	Galactosylhydroxylysine	Kyn/Trp ratio	N8-Acetylspermidine	3-Aminoisobutyric acid	Gluconic acid	Gluconolactone	Kynurenine	Choline	Guanidinosuccinic acid	Mannosamine	Betonicine	1-Methyl-4-imidazoleacetic acid	Thr	N-Hydroxy-L-tryptophan	Trimethylamine N-oxide	Glyceric acid	γ-Glu-Glu	N-Acetylalanine	SDMA	o-Hydroxyhippuric acid	S-Methylmethionine	KYN/TYR	N1-Methyl-4-pyridone-5-carboxamide	Isethionic acid	γ-Glu-Asp	Xanthine	Isocitric acid	Carnitine	Creatinine	Propionylcarnitine XC0061	o-Hydroxybenzoic acid	1-Methyladenosine	p-Hydroxyphenylacetic acid	Hordenine	Lidocaine	4-Oxovaleric acid	XA0004	cis-4-Hydroxyproline	1H-Imidazole-4-propionic acid	threo-β-Methylaspartic acid	N6-Acetyllysine	Quinic acid
041	Left Ventricular Dysfunction	Male	White	Prostate	2.54E-05	3.33E-04	1.75E-03	1.04E-04	15.26	0.00E+00	1.02E-03	7.60E-04	3.06E-04	1.07E-03	1.21E-02	3.44E-04	9.73E-05	1.18E-03	3.85E-04	2.35E-02	8.86E-05	2.50E-03	7.77E-04	5.00E-05	3.80E-04	3.90E-04	2.21E-04	2.68E-05	1.69E+01	3.19E-04	3.82E-04	3.18E-05	2.09E-04	2.90E-03	1.88E-02	3.61E-02	0.00E+00	3.04E-03	7.09E-05	0.00E+00	7.78E-05	0.00E+00	0.00E+00	0.00E+00	3.81E-05	0.00E+00	0.00E+00	3.11E-04	0.00E+00
018	Left Ventricular Dysfunction	Male	White	Esophageal	4.61E-05	5.12E-04	1.53E-03	1.19E-04	16.25	0.00E+00	4.87E-04	1.66E-03	5.74E-04	8.23E-04	1.00E-02	2.15E-04	1.41E-04	1.20E-03	4.78E-04	1.95E-02	8.88E-05	2.40E-03	6.32E-04	5.72E-05	3.95E-04	2.19E-04	9.39E-04	1.86E-05	1.19E+01	3.76E-04	4.43E-04	4.15E-05	9.18E-05	2.01E-03	1.30E-02	4.35E-02	2.44E-04	4.81E-03	1.25E-04	0.00E+00	0.00E+00	0.00E+00	1.56E-04	2.15E-04	0.00E+00	0.00E+00	0.00E+00	1.59E-04	0.00E+00
047	Left Ventricular Dysfunction	Male	Other	Myeloma	0.00E+00	3.59E-04	1.97E-03	9.48E-05	9.54	2.18E-05	8.69E-04	8.22E-04	4.00E-04	1.37E-03	7.53E-03	1.45E-04	0.00E+00	0.00E+00	3.00E-04	1.83E-02	1.17E-04	6.92E-03	7.36E-04	1.12E-04	4.62E-04	3.83E-04	0.00E+00	0.00E+00	1.27E+01	2.26E-04	6.47E-04	0.00E+00	1.19E-03	2.28E-03	2.13E-02	4.41E-02	2.50E-04	1.28E-04	1.05E-04	0.00E+00	0.00E+00	4.82E-05	0.00E+00	0.00E+00	0.00E+00	0.00E+00	0.00E+00	1.50E-04	0.00E+00
042	Left Ventricular Dysfunction	Male	White	Leukemia	1.68E-05	1.75E-04	1.51E-03	6.96E-05	37.01	0.00E+00	7.37E-04	3.71E-04	1.60E-04	6.05E-04	8.43E-03	1.16E-04	0.00E+00	0.00E+00	9.99E-05	2.48E-02	7.25E-05	1.17E-04	6.76E-04	5.53E-05	2.33E-04	1.76E-04	0.00E+00	0.00E+00	2.95E+01	1.48E-04	1.71E-04	0.00E+00	0.00E+00	1.37E-03	1.14E-02	1.80E-02	2.87E-04	0.00E+00	7.65E-05	0.00E+00	0.00E+00	0.00E+00	0.00E+00	0.00E+00	0.00E+00	0.00E+00	0.00E+00	1.04E-04	0.00E+00
023	Left Ventricular Dysfunction	Male	Other	Lung	0.00E+00	2.48E-04	1.56E-03	3.10E-05	31.73	0.00E+00	3.87E-04	5.26E-04	0.00E+00	5.30E-04	7.08E-03	1.61E-04	0.00E+00	1.06E-04	1.93E-04	2.67E-02	7.47E-05	1.22E-03	5.79E-04	5.38E-05	2.92E-04	2.35E-04	0.00E+00	0.00E+00	2.88E+01	1.68E-04	2.90E-04	0.00E+00	1.14E-04	2.11E-03	1.38E-02	3.77E-02	0.00E+00	0.00E+00	6.91E-05	0.00E+00	0.00E+00	0.00E+00	0.00E+00	0.00E+00	0.00E+00	0.00E+00	0.00E+00	1.18E-04	2.35E-04
026	Left Ventricular Dysfunction	Male	Other	Sarcoma	0.00E+00	2.09E-04	1.49E-03	0.00E+00	37.91	0.00E+00	7.24E-04	5.50E-04	2.99E-04	5.17E-04	5.04E-03	1.09E-04	0.00E+00	0.00E+00	1.57E-04	4.04E-02	0.00E+00	2.15E-03	4.16E-04	4.25E-05	2.10E-04	2.11E-04	0.00E+00	0.00E+00	2.78E+01	1.71E-04	2.98E-04	0.00E+00	2.00E-04	1.73E-03	2.66E-02	3.16E-02	3.65E-04	3.06E-04	6.68E-05	0.00E+00	0.00E+00	0.00E+00	0.00E+00	0.00E+00	0.00E+00	0.00E+00	0.00E+00	1.32E-04	4.35E-04
005	Control	Male	White	Leukemia	0.00E+00	1.99E-04	1.50E-03	0.00E+00	26.83	0.00E+00	2.37E-04	4.46E-04	0.00E+00	7.75E-04	7.46E-03	5.14E-05	0.00E+00	0.00E+00	7.12E-05	3.95E-02	5.43E-05	8.39E-04	4.83E-04	0.00E+00	2.72E-04	1.18E-04	0.00E+00	0.00E+00	2.45E+01	1.32E-04	2.64E-04	0.00E+00	0.00E+00	1.61E-03	2.99E-02	2.14E-02	3.02E-04	0.00E+00	7.27E-05	0.00E+00	0.00E+00	0.00E+00	0.00E+00	0.00E+00	0.00E+00	0.00E+00	0.00E+00	0.00E+00	1.64E-04
033	Control	Male	White	Leukemia	0.00E+00	2.36E-04	1.42E-03	4.70E-05	24.81	0.00E+00	2.28E-04	3.99E-04	0.00E+00	5.63E-04	4.67E-03	1.87E-04	0.00E+00	0.00E+00	2.60E-04	2.18E-02	6.96E-05	5.44E-03	3.84E-04	2.21E-05	2.36E-04	2.44E-04	0.00E+00	0.00E+00	2.39E+01	2.94E-04	4.53E-04	0.00E+00	0.00E+00	1.87E-03	2.12E-02	2.92E-02	2.28E-04	5.15E-04	1.10E-04	0.00E+00	0.00E+00	0.00E+00	0.00E+00	0.00E+00	0.00E+00	0.00E+00	0.00E+00	0.00E+00	0.00E+00
036	Control	Male	White	Lymphoma	1.05E-05	3.01E-04	1.31E-03	6.41E-05	23.62	0.00E+00	5.10E-04	7.21E-04	3.06E-04	7.01E-04	9.12E-03	1.80E-04	0.00E+00	5.46E-04	2.63E-04	2.46E-02	5.62E-05	2.99E-03	7.27E-04	3.00E-05	3.15E-04	2.10E-04	0.00E+00	0.00E+00	2.72E+01	3.42E-04	3.29E-04	0.00E+00	0.00E+00	2.34E-03	3.61E-02	3.58E-02	5.64E-04	1.95E-03	6.11E-05	0.00E+00	0.00E+00	0.00E+00	0.00E+00	0.00E+00	0.00E+00	0.00E+00	0.00E+00	1.53E-04	5.75E-04
010	Control	Male	White	Myeloma	0.00E+00	1.75E-04	1.27E-03	6.45E-05	30.5	0.00E+00	7.30E-04	5.68E-04	2.29E-04	5.99E-04	6.98E-03	1.33E-04	0.00E+00	0.00E+00	1.68E-04	2.82E-02	5.40E-05	8.83E-04	5.16E-04	5.03E-05	4.21E-04	2.03E-04	0.00E+00	0.00E+00	2.51E+01	1.75E-04	3.24E-04	0.00E+00	3.12E-04	2.11E-03	1.25E-02	2.64E-02	2.29E-04	3.97E-04	8.80E-05	0.00E+00	0.00E+00	0.00E+00	0.00E+00	0.00E+00	0.00E+00	0.00E+00	0.00E+00	1.15E-04	9.86E-04
013	Control	Male	White	Colorectal	0.00E+00	2.32E-04	1.26E-03	6.34E-05	26.23	0.00E+00	4.34E-04	7.52E-04	2.14E-04	6.67E-04	6.63E-03	6.57E-05	0.00E+00	0.00E+00	1.22E-04	2.89E-02	6.03E-05	2.08E-03	5.51E-04	3.75E-05	1.67E-04	1.85E-04	0.00E+00	0.00E+00	2.06E+01	7.50E-05	2.11E-04	0.00E+00	1.99E-04	1.73E-03	2.25E-02	2.65E-02	4.16E-04	0.00E+00	7.19E-05	0.00E+00	0.00E+00	0.00E+00	0.00E+00	0.00E+00	0.00E+00	0.00E+00	0.00E+00	1.76E-04	0.00E+00
034	Control	Male	White	Lymphoma	0.00E+00	2.33E-04	1.23E-03	6.96E-05	30.91	0.00E+00	1.69E-03	5.76E-04	2.30E-04	5.19E-04	5.46E-03	7.67E-05	0.00E+00	0.00E+00	1.68E-04	3.37E-02	5.43E-05	9.78E-04	5.27E-04	4.67E-05	3.38E-04	3.13E-04	0.00E+00	0.00E+00	2.46E+01	1.13E-04	3.41E-04	0.00E+00	1.15E-04	2.29E-03	2.45E-02	2.94E-02	3.11E-04	4.05E-04	7.76E-05	0.00E+00	0.00E+00	0.00E+00	0.00E+00	0.00E+00	0.00E+00	0.00E+00	0.00E+00	1.38E-04	2.43E-04
002	Control	Male	White	Colorectal	0.00E+00	1.81E-04	1.19E-03	6.46E-05	23.89	0.00E+00	8.13E-04	2.95E-04	0.00E+00	6.42E-04	6.61E-03	5.59E-05	0.00E+00	0.00E+00	5.99E-05	4.52E-02	4.56E-05	7.07E-04	4.49E-04	4.43E-05	2.70E-04	1.44E-04	2.19E-04	0.00E+00	3.16E+01	9.40E-05	2.10E-04	0.00E+00	0.00E+00	2.09E-03	2.48E-02	2.22E-02	2.64E-04	2.76E-03	5.48E-05	0.00E+00	0.00E+00	0.00E+00	0.00E+00	0.00E+00	0.00E+00	0.00E+00	0.00E+00	1.47E-04	2.16E-04
055	Control	Male	White	Lung	0.00E+00	2.52E-04	1.15E-03	4.43E-05	36.54	0.00E+00	4.22E-04	5.62E-04	0.00E+00	5.74E-04	7.47E-03	7.58E-05	0.00E+00	0.00E+00	2.09E-04	3.81E-02	6.79E-05	9.52E-04	5.09E-04	4.71E-05	3.90E-04	2.68E-04	0.00E+00	0.00E+00	3.94E+01	0.00E+00	3.70E-04	0.00E+00	0.00E+00	1.94E-03	2.71E-02	3.73E-02	2.96E-04	0.00E+00	3.99E-05	0.00E+00	0.00E+00	0.00E+00	0.00E+00	0.00E+00	0.00E+00	0.00E+00	0.00E+00	1.33E-04	7.13E-04
053	Control	Male	African American	Gastrointestinal	0.00E+00	2.35E-04	1.11E-03	3.97E-05	35.8	0.00E+00	1.25E-03	6.32E-04	2.67E-04	3.87E-04	6.79E-03	6.02E-05	0.00E+00	0.00E+00	7.66E-05	2.92E-02	4.59E-05	8.37E-04	6.35E-04	0.00E+00	2.45E-04	1.89E-04	0.00E+00	0.00E+00	4.17E+01	9.99E-05	0.00E+00	0.00E+00	0.00E+00	2.37E-03	1.96E-02	2.99E-02	1.66E-04	1.28E-03	6.03E-05	0.00E+00	0.00E+00	0.00E+00	0.00E+00	0.00E+00	0.00E+00	0.00E+00	0.00E+00	1.28E-04	0.00E+00
015	Control	Male	White	Esophageal	0.00E+00	1.64E-04	1.07E-03	5.33E-05	27.69	0.00E+00	3.43E-04	4.01E-04	1.60E-04	4.75E-04	5.05E-03	4.60E-05	0.00E+00	0.00E+00	4.15E-05	3.07E-02	4.39E-05	6.47E-04	4.77E-04	3.73E-05	2.58E-04	1.54E-04	0.00E+00	0.00E+00	2.16E+01	1.09E-04	2.49E-04	0.00E+00	0.00E+00	1.44E-03	1.95E-02	2.14E-02	1.69E-04	0.00E+00	4.83E-05	0.00E+00	0.00E+00	0.00E+00	0.00E+00	0.00E+00	0.00E+00	0.00E+00	0.00E+00	0.00E+00	3.54E-04
039	Control	Male	African American	Leukemia	1.45E-05	2.30E-04	9.92E-04	4.38E-05	35.08	0.00E+00	0.00E+00	7.25E-04	0.00E+00	4.46E-04	5.94E-03	7.93E-05	0.00E+00	0.00E+00	7.92E-05	3.36E-02	9.63E-05	8.07E-04	6.98E-04	3.67E-05	2.60E-04	1.43E-04	0.00E+00	0.00E+00	6.08E+01	1.21E-04	2.98E-04	0.00E+00	0.00E+00	2.11E-03	1.64E-02	2.35E-02	2.30E-04	3.40E-04	7.83E-05	0.00E+00	0.00E+00	0.00E+00	0.00E+00	0.00E+00	0.00E+00	0.00E+00	0.00E+00	1.08E-04	2.98E-04
016	Control	Male	White	Esophageal	0.00E+00	0.00E+00	9.14E-04	7.12E-05	28.03	0.00E+00	2.77E-04	5.52E-04	0.00E+00	6.85E-04	7.13E-03	9.42E-05	0.00E+00	0.00E+00	6.90E-05	3.17E-02	6.42E-05	2.82E-03	5.40E-04	7.67E-05	2.34E-04	1.22E-04	0.00E+00	0.00E+00	2.38E+01	1.06E-04	1.68E-04	0.00E+00	1.40E-04	1.60E-03	2.52E-02	2.48E-02	4.06E-04	0.00E+00	6.97E-05	0.00E+00	0.00E+00	0.00E+00	0.00E+00	0.00E+00	0.00E+00	0.00E+00	0.00E+00	0.00E+00	6.09E-04
027	Control	Male	White	Kidney	0.00E+00	2.25E-04	8.80E-04	6.02E-05	14.54	0.00E+00	5.14E-04	6.73E-04	0.00E+00	8.35E-04	6.78E-03	7.29E-05	0.00E+00	0.00E+00	7.59E-05	3.16E-02	9.88E-05	2.43E-03	4.93E-04	0.00E+00	3.48E-04	1.34E-04	0.00E+00	0.00E+00	2.56E+01	1.42E-04	3.22E-04	0.00E+00	0.00E+00	2.64E-03	2.05E-02	3.09E-02	2.51E-04	0.00E+00	8.56E-05	0.00E+00	0.00E+00	0.00E+00	0.00E+00	0.00E+00	0.00E+00	0.00E+00	0.00E+00	0.00E+00	7.94E-04
001	Control	Male	White	Leukemia	0.00E+00	1.80E-04	8.32E-04	6.55E-05	27.74	0.00E+00	3.98E-04	4.73E-04	1.71E-04	8.51E-04	6.16E-03	8.24E-05	0.00E+00	0.00E+00	1.40E-04	3.71E-02	8.26E-05	1.54E-03	6.53E-04	4.85E-05	2.61E-04	1.78E-04	0.00E+00	0.00E+00	3.17E+01	1.53E-04	3.07E-04	0.00E+00	0.00E+00	1.66E-03	3.37E-02	3.47E-02	4.93E-04	0.00E+00	3.89E-05	0.00E+00	0.00E+00	0.00E+00	0.00E+00	0.00E+00	0.00E+00	0.00E+00	0.00E+00	1.62E-04	0.00E+00
017	Control	Male	White	Mesothelioma	0.00E+00	2.21E-04	7.58E-04	8.82E-05	24.89	0.00E+00	2.69E-04	8.47E-04	3.84E-04	7.09E-04	8.84E-03	1.44E-04	0.00E+00	0.00E+00	3.20E-04	3.52E-02	6.21E-05	4.63E-03	7.78E-04	6.34E-05	2.94E-04	1.81E-04	0.00E+00	0.00E+00	1.87E+01	2.42E-04	3.67E-04	3.53E-05	0.00E+00	1.96E-03	2.20E-02	4.02E-02	3.13E-04	0.00E+00	7.57E-05	0.00E+00	0.00E+00	0.00E+00	0.00E+00	0.00E+00	0.00E+00	0.00E+00	0.00E+00	1.51E-04	3.07E-04
020	Control	Male	White	Esophageal	0.00E+00	2.07E-04	5.81E-04	6.73E-05	17.43	0.00E+00	1.20E-03	6.41E-04	2.50E-04	8.07E-04	7.83E-03	1.58E-04	0.00E+00	0.00E+00	1.45E-04	2.65E-02	6.37E-05	2.34E-03	4.76E-04	6.40E-05	3.20E-04	2.68E-04	0.00E+00	1.93E-05	2.18E+01	1.15E-04	3.39E-04	0.00E+00	1.15E-04	2.56E-03	2.09E-02	2.58E-02	5.87E-04	0.00E+00	5.88E-05	0.00E+00	0.00E+00	0.00E+00	0.00E+00	0.00E+00	0.00E+00	0.00E+00	0.00E+00	1.66E-04	5.61E-04
[truncated: 15 more columns]
