# Supplementary material for: Discovery of plasma proteins and metabolites associated with left ventricular cardiac dysfunction in pan-cancer patients
Source: Cardiooncology. 2025 Feb 13;11:17. doi: 10.1186/s40959-025-00309-6 (PMC11823021; doi:10.1186/s40959-025-00309-6)
Supplement: Supplementary file 5 — Supplementary Material 5. [file 40959_2025_309_MOESM5_ESM.csv]

ID	Group	Gender	Race	Subtype	Gly-Leu	N8-Acetylspermidine	3-Aminoisobutyric acid	3-Methylhistidine	β-Ala	Ectoine	Cysteine glutathione disulfide	γ-Glu-His	Imidazolelactic acid	His	p-Anisic acid	Anserine_divalent	IMP	1-Methyluric acid	N-Acetylhistidine	Glucaric acid	Quinic acid	N5-Ethylglutamine	Imidazole-4-acetic acid	4-Oxovaleric acid	4-Methylpyrazole	Taurine	Saccharopine	Uridine	Guanidinosuccinic acid	γ-Butyrobetaine	SDMA	o-Hydroxyhippuric acid	XC0120	7-Methylxanthine	KYN/TYR	N’-Formylkynurenine	XC0029	Isethionic acid	Kynurenine	Paraxanthine	Xanthine	Hypotaurine	1-Methyl-4-imidazoleacetic acid	N,N-Dimethylglycine	8-Hydroxyoctanoic acid	Sarcosine	Urea	Glyceric acid	Creatinine
049	Control	Female	African American	Sarcoma	0.00E+00	0.00E+00	8.83E-04	1.03E-02	5.36E-04	1.10E-04	2.74E-04	8.61E-05	1.13E-04	2.04E-03	0.00E+00	0.00E+00	0.00E+00	0.00E+00	0.00E+00	0.00E+00	6.47E-04	0.00E+00	5.38E-05	0.00E+00	2.64E-05	2.94E-03	0.00E+00	1.41E-03	1.39E-04	7.25E-04	3.16E-04	0.00E+00	2.14E-03	1.26E-04	46.01	4.91E-05	5.04E-04	5.66E-04	5.96E-04	1.98E-03	0.00E+00	3.29E-04	3.70E-04	8.66E-04	0.00E+00	1.26E-03	6.34E-03	6.99E-04	3.23E-02
024	Control	Female	White	Breast	0.00E+00	0.00E+00	6.42E-04	3.86E-03	6.76E-04	0.00E+00	3.25E-04	5.40E-05	7.64E-05	1.63E-03	0.00E+00	0.00E+00	0.00E+00	0.00E+00	0.00E+00	0.00E+00	0.00E+00	0.00E+00	0.00E+00	7.60E-05	0.00E+00	2.20E-03	0.00E+00	1.39E-03	1.20E-04	7.93E-04	1.72E-04	0.00E+00	2.28E-03	0.00E+00	36.62	3.81E-05	4.01E-04	2.43E-04	5.20E-04	0.00E+00	0.00E+00	2.25E-04	1.29E-04	1.09E-03	0.00E+00	1.51E-03	5.83E-03	6.40E-04	1.87E-02
032	Control	Female	Asian	Breast	0.00E+00	0.00E+00	6.25E-04	1.91E-03	4.28E-04	0.00E+00	1.38E-04	5.74E-05	9.36E-05	1.07E-03	0.00E+00	0.00E+00	0.00E+00	0.00E+00	0.00E+00	0.00E+00	2.08E-04	0.00E+00	0.00E+00	0.00E+00	3.53E-05	2.28E-03	0.00E+00	1.19E-03	1.06E-04	4.14E-04	1.96E-04	0.00E+00	2.59E-03	0.00E+00	48.16	5.67E-05	7.37E-05	3.54E-04	5.42E-04	3.17E-04	0.00E+00	1.78E-04	0.00E+00	9.90E-04	0.00E+00	1.35E-03	3.51E-03	7.16E-04	2.19E-02
051	Control	Female	White	Breast	0.00E+00	0.00E+00	6.10E-04	1.03E-03	4.27E-04	0.00E+00	2.67E-04	5.56E-05	8.52E-05	1.23E-03	0.00E+00	0.00E+00	0.00E+00	0.00E+00	0.00E+00	0.00E+00	0.00E+00	0.00E+00	0.00E+00	0.00E+00	2.63E-05	2.60E-03	0.00E+00	1.16E-03	1.04E-04	5.22E-04	2.09E-04	0.00E+00	2.61E-03	0.00E+00	23.05	4.61E-05	4.56E-04	2.50E-04	5.68E-04	0.00E+00	0.00E+00	2.90E-04	5.78E-05	8.96E-04	0.00E+00	1.23E-03	4.85E-03	9.27E-04	1.98E-02
035	Control	Female	White	Ovarian	0.00E+00	0.00E+00	6.09E-04	1.41E-03	5.10E-04	0.00E+00	4.14E-04	3.97E-05	7.38E-05	1.21E-03	0.00E+00	0.00E+00	0.00E+00	0.00E+00	0.00E+00	0.00E+00	1.09E-03	0.00E+00	0.00E+00	0.00E+00	2.43E-05	2.93E-03	0.00E+00	1.14E-03	1.67E-04	5.67E-04	2.10E-04	0.00E+00	2.79E-03	8.46E-05	26.3	3.00E-05	1.85E-04	3.87E-04	1.06E-03	1.59E-03	0.00E+00	2.75E-04	5.86E-05	2.38E-03	0.00E+00	1.62E-03	5.51E-03	6.53E-04	2.48E-02
012	Control	Female	Other	Leukemia	0.00E+00	0.00E+00	5.83E-04	1.01E-03	3.80E-04	0.00E+00	3.40E-04	4.57E-05	7.42E-05	1.21E-03	0.00E+00	0.00E+00	0.00E+00	0.00E+00	0.00E+00	0.00E+00	0.00E+00	0.00E+00	0.00E+00	0.00E+00	0.00E+00	3.31E-03	1.48E-04	1.47E-03	9.46E-05	6.11E-04	1.75E-04	0.00E+00	2.90E-03	0.00E+00	38.04	0.00E+00	3.91E-04	2.86E-04	3.53E-04	0.00E+00	0.00E+00	3.13E-04	0.00E+00	8.48E-04	1.35E-04	1.05E-03	4.29E-03	5.01E-04	2.58E-02
014	Control	Female	White	Lung	0.00E+00	0.00E+00	5.35E-04	2.16E-03	5.90E-04	0.00E+00	2.99E-04	0.00E+00	5.91E-05	1.27E-03	0.00E+00	0.00E+00	0.00E+00	0.00E+00	0.00E+00	0.00E+00	1.07E-03	0.00E+00	0.00E+00	0.00E+00	2.55E-05	2.92E-03	0.00E+00	1.49E-03	4.16E-05	5.62E-04	1.68E-04	0.00E+00	3.20E-03	6.31E-05	37.85	0.00E+00	1.28E-04	3.12E-04	3.93E-04	2.46E-03	0.00E+00	1.79E-04	4.27E-05	1.13E-03	0.00E+00	1.76E-03	4.15E-03	6.50E-04	2.30E-02
043	Control	Female	White	Breast	0.00E+00	0.00E+00	5.11E-04	2.22E-03	5.47E-04	0.00E+00	3.29E-04	4.43E-05	1.17E-04	1.45E-03	0.00E+00	0.00E+00	0.00E+00	0.00E+00	0.00E+00	0.00E+00	3.96E-04	0.00E+00	0.00E+00	0.00E+00	2.13E-05	2.74E-03	0.00E+00	1.12E-03	1.44E-04	5.86E-04	1.38E-04	0.00E+00	3.08E-03	1.37E-04	37.05	0.00E+00	1.95E-04	2.97E-04	5.50E-04	6.01E-04	0.00E+00	2.30E-04	1.11E-04	7.24E-04	0.00E+00	1.17E-03	5.82E-03	6.01E-04	2.21E-02
021	Control	Female	White	Breast	0.00E+00	0.00E+00	4.90E-04	1.66E-03	4.60E-04	0.00E+00	0.00E+00	3.61E-05	4.78E-05	1.28E-03	0.00E+00	0.00E+00	0.00E+00	0.00E+00	0.00E+00	0.00E+00	4.99E-04	0.00E+00	0.00E+00	0.00E+00	0.00E+00	2.22E-03	0.00E+00	1.23E-03	9.23E-05	3.94E-04	1.79E-04	0.00E+00	2.73E-03	0.00E+00	39	4.89E-05	4.52E-04	2.46E-04	5.63E-04	0.00E+00	1.82E-04	1.32E-04	6.20E-05	6.58E-04	0.00E+00	1.27E-03	4.81E-03	7.33E-04	1.94E-02
040	Control	Female	White	Breast	0.00E+00	0.00E+00	4.86E-04	1.43E-03	6.55E-04	0.00E+00	3.53E-04	7.79E-05	9.56E-05	1.67E-03	0.00E+00	0.00E+00	0.00E+00	0.00E+00	0.00E+00	0.00E+00	0.00E+00	1.93E-04	0.00E+00	0.00E+00	2.64E-05	3.61E-03	0.00E+00	1.27E-03	1.32E-04	8.40E-04	2.62E-04	0.00E+00	4.22E-03	0.00E+00	38.09	4.09E-05	1.98E-04	4.58E-04	6.57E-04	7.61E-04	1.51E-04	2.40E-04	6.90E-05	9.83E-04	0.00E+00	1.87E-03	5.48E-03	5.30E-04	2.58E-02
029	Control	Female	African American	Breast	7.24E-05	0.00E+00	4.74E-04	3.10E-03	5.88E-04	0.00E+00	3.56E-04	4.80E-05	7.05E-05	1.32E-03	0.00E+00	0.00E+00	0.00E+00	0.00E+00	0.00E+00	0.00E+00	0.00E+00	0.00E+00	0.00E+00	0.00E+00	2.63E-05	1.65E-03	0.00E+00	4.72E-04	5.41E-05	6.01E-04	1.35E-04	0.00E+00	2.09E-03	0.00E+00	40.05	1.83E-05	0.00E+00	2.40E-04	5.76E-04	0.00E+00	0.00E+00	1.94E-04	5.41E-05	1.07E-03	0.00E+00	1.20E-03	5.56E-03	4.51E-04	1.77E-02
030	Control	Female	White	Breast	0.00E+00	0.00E+00	4.73E-04	2.96E-03	5.52E-04	0.00E+00	2.20E-04	0.00E+00	9.87E-05	1.65E-03	0.00E+00	0.00E+00	0.00E+00	0.00E+00	0.00E+00	0.00E+00	0.00E+00	0.00E+00	0.00E+00	0.00E+00	2.72E-05	3.73E-03	0.00E+00	1.60E-03	4.63E-05	4.45E-04	1.84E-04	0.00E+00	3.10E-03	0.00E+00	38.79	6.16E-05	8.27E-05	2.26E-04	5.28E-04	9.34E-04	0.00E+00	2.33E-04	8.13E-05	1.27E-03	0.00E+00	1.13E-03	4.65E-03	7.14E-04	1.65E-02
037	Control	Female	White	Breast	0.00E+00	0.00E+00	4.24E-04	3.63E-03	5.99E-04	0.00E+00	3.28E-04	6.05E-05	1.32E-04	1.81E-03	0.00E+00	0.00E+00	0.00E+00	0.00E+00	0.00E+00	0.00E+00	4.87E-04	0.00E+00	0.00E+00	0.00E+00	3.29E-05	3.86E-03	0.00E+00	8.71E-04	1.46E-04	7.26E-04	1.89E-04	0.00E+00	2.94E-03	0.00E+00	67.77	2.13E-05	3.58E-04	0.00E+00	5.12E-04	8.30E-04	0.00E+00	2.24E-04	8.15E-05	1.15E-03	0.00E+00	1.83E-03	6.41E-03	5.67E-04	1.89E-02
052	Control	Female	White	Breast	0.00E+00	0.00E+00	4.21E-04	8.92E-03	7.33E-04	0.00E+00	2.22E-04	6.40E-05	8.75E-05	1.19E-03	0.00E+00	0.00E+00	0.00E+00	0.00E+00	0.00E+00	0.00E+00	2.85E-04	0.00E+00	0.00E+00	0.00E+00	0.00E+00	2.31E-03	0.00E+00	1.27E-03	2.80E-04	4.42E-04	2.27E-04	0.00E+00	2.12E-03	6.66E-04	28.58	6.79E-05	6.32E-04	3.49E-04	8.44E-04	1.04E-03	0.00E+00	1.80E-04	1.35E-04	6.41E-03	0.00E+00	2.28E-03	7.70E-03	9.20E-04	2.34E-02
003	Control	Female	White	Breast	0.00E+00	0.00E+00	4.06E-04	3.59E-03	1.10E-03	0.00E+00	2.53E-04	0.00E+00	8.80E-05	1.07E-03	0.00E+00	0.00E+00	0.00E+00	0.00E+00	0.00E+00	0.00E+00	0.00E+00	0.00E+00	0.00E+00	0.00E+00	2.10E-05	2.56E-03	0.00E+00	1.49E-03	5.45E-05	7.72E-04	1.38E-04	0.00E+00	5.64E-03	1.29E-04	25.78	3.39E-05	4.62E-04	3.66E-04	8.50E-04	5.52E-04	1.88E-04	2.29E-04	8.19E-05	1.22E-03	1.21E-04	9.85E-04	5.07E-03	5.62E-04	2.27E-02
009	Control	Female	White	Breast	0.00E+00	0.00E+00	3.76E-04	2.86E-03	6.10E-04	0.00E+00	2.88E-04	3.65E-05	1.19E-04	1.18E-03	0.00E+00	0.00E+00	0.00E+00	0.00E+00	0.00E+00	0.00E+00	0.00E+00	0.00E+00	0.00E+00	0.00E+00	2.03E-05	3.41E-03	0.00E+00	1.17E-03	6.06E-05	6.26E-04	1.70E-04	0.00E+00	2.79E-03	5.95E-05	31.76	3.93E-05	9.19E-05	3.50E-04	6.06E-04	7.33E-04	0.00E+00	2.12E-04	6.86E-05	1.15E-03	0.00E+00	2.35E-03	3.60E-03	7.29E-04	2.10E-02
038	Control	Female	Other	Thymus	0.00E+00	0.00E+00	2.57E-04	6.10E-03	6.58E-04	0.00E+00	2.97E-04	0.00E+00	1.54E-04	9.65E-04	0.00E+00	0.00E+00	0.00E+00	0.00E+00	0.00E+00	0.00E+00	0.00E+00	0.00E+00	0.00E+00	0.00E+00	0.00E+00	1.92E-03	1.55E-04	1.26E-03	1.19E-04	9.24E-04	2.76E-04	0.00E+00	4.11E-03	0.00E+00	27.1	0.00E+00	1.47E-04	5.50E-04	9.94E-04	0.00E+00	0.00E+00	1.39E-04	4.69E-04	1.53E-03	0.00E+00	1.12E-03	6.75E-03	6.60E-04	5.39E-02
004	Control	Female	White	Breast	0.00E+00	0.00E+00	2.42E-04	1.77E-03	0.00E+00	0.00E+00	2.10E-04	0.00E+00	2.43E-04	1.19E-03	0.00E+00	0.00E+00	0.00E+00	0.00E+00	0.00E+00	0.00E+00	1.69E-04	0.00E+00	0.00E+00	0.00E+00	0.00E+00	4.44E-03	0.00E+00	1.44E-03	5.79E-05	8.77E-04	1.22E-04	2.40E-04	3.49E-03	0.00E+00	20.5	0.00E+00	1.47E-04	5.21E-04	7.05E-04	9.85E-04	0.00E+00	2.58E-04	9.31E-05	1.05E-03	0.00E+00	0.00E+00	4.88E-03	4.86E-04	2.80E-02
011	Control	Female	White	Breast	0.00E+00	0.00E+00	2.41E-04	1.12E-03	5.49E-04	0.00E+00	1.42E-04	5.36E-05	8.01E-05	1.21E-03	0.00E+00	0.00E+00	0.00E+00	0.00E+00	0.00E+00	0.00E+00	5.58E-04	0.00E+00	0.00E+00	0.00E+00	2.46E-05	4.18E-03	0.00E+00	1.45E-03	5.52E-05	8.69E-04	1.33E-04	0.00E+00	3.91E-03	7.45E-05	32.86	1.46E-05	1.64E-04	3.26E-04	4.76E-04	0.00E+00	0.00E+00	1.90E-04	7.19E-05	1.15E-03	1.24E-04	1.53E-03	4.29E-03	7.22E-04	2.75E-02
045	Control	Female	White	Breast	0.00E+00	0.00E+00	1.74E-04	8.62E-04	5.77E-04	0.00E+00	3.37E-04	4.43E-05	9.65E-05	1.77E-03	0.00E+00	0.00E+00	0.00E+00	0.00E+00	0.00E+00	0.00E+00	0.00E+00	0.00E+00	0.00E+00	0.00E+00	2.81E-05	2.90E-03	0.00E+00	8.56E-04	6.30E-05	7.34E-04	1.37E-04	0.00E+00	2.61E-03	6.06E-04	32.05	2.34E-05	1.17E-04	2.46E-04	8.09E-04	2.89E-04	0.00E+00	2.59E-04	4.36E-05	8.19E-04	0.00E+00	1.78E-03	3.86E-03	6.27E-04	2.04E-02
031	Control	Female	White	Ovarian	0.00E+00	0.00E+00	1.72E-04	2.87E-03	4.80E-04	0.00E+00	2.36E-04	3.90E-05	8.37E-05	1.20E-03	0.00E+00	0.00E+00	0.00E+00	0.00E+00	0.00E+00	0.00E+00	0.00E+00	0.00E+00	0.00E+00	0.00E+00	2.20E-05	2.21E-03	0.00E+00	9.11E-04	1.10E-04	6.26E-04	1.07E-04	0.00E+00	2.97E-03	7.82E-05	28.23	3.45E-05	8.70E-05	2.50E-04	6.27E-04	0.00E+00	0.00E+00	2.22E-04	9.04E-05	1.13E-03	0.00E+00	1.21E-03	4.34E-03	6.74E-04	2.04E-02
006	Control	Female	White	Breast	0.00E+00	0.00E+00	0.00E+00	3.94E-03	3.91E-04	0.00E+00	2.95E-04	5.01E-05	5.77E-05	1.44E-03	0.00E+00	0.00E+00	0.00E+00	0.00E+00	0.00E+00	0.00E+00	2.47E-04	0.00E+00	0.00E+00	0.00E+00	2.69E-05	2.74E-03	0.00E+00	7.68E-04	6.36E-05	7.30E-04	9.33E-05	0.00E+00	1.85E-03	1.12E-04	38.07	6.66E-05	1.39E-04	2.14E-04	4.12E-04	8.86E-04	0.00E+00	2.95E-04	6.05E-05	6.02E-04	0.00E+00	1.04E-03	3.79E-03	7.63E-04	1.65E-02
019	Lefty Ventricular Dysfunction	Female	White	Breast	1.72E-04	3.03E-05	1.06E-03	1.94E-02	3.51E-03	3.50E-04	4.81E-04	6.26E-04	9.02E-03	1.56E-02	2.24E-04	1.71E-04	0.00E+00	3.29E-04	2.94E-04	3.05E-04	1.92E-03	1.50E-03	3.16E-04	4.13E-04	2.23E-04	4.32E-03	6.27E-04	2.03E-03	3.32E-04	7.02E-04	4.37E-04	3.09E-04	4.63E-03	9.89E-04	17.16	0.00E+00	1.67E-03	5.78E-04	7.95E-04	2.08E-03	0.00E+00	2.68E-04	2.00E-04	4.89E-03	1.23E-03	3.44E-03	8.60E-03	7.20E-04	4.41E-02
056	Lefty Ventricular Dysfunction	Female	White	Breast	1.45E-04	1.35E-05	1.49E-03	7.31E-03	9.67E-04	9.71E-05	4.10E-04	5.53E-05	1.56E-04	1.28E-03	0.00E+00	0.00E+00	0.00E+00	0.00E+00	0.00E+00	0.00E+00	7.24E-04	0.00E+00	0.00E+00	0.00E+00	0.00E+00	3.62E-03	0.00E+00	1.59E-03	1.77E-04	1.06E-03	2.31E-04	3.58E-04	3.75E-03	2.91E-04	15.31	0.00E+00	1.50E-04	5.90E-04	1.39E-03	1.25E-03	1.16E-04	2.38E-04	3.58E-04	2.70E-03	0.00E+00	1.25E-03	5.89E-03	4.22E-04	2.35E-02
008	Lefty Ventricular Dysfunction	Female	White	Breast	0.00E+00	0.00E+00	4.18E-04	1.05E-02	8.20E-04	1.51E-04	2.14E-04	5.88E-05	1.19E-04	1.77E-03	0.00E+00	0.00E+00	0.00E+00	0.00E+00	0.00E+00	0.00E+00	7.13E-04	0.00E+00	0.00E+00	0.00E+00	3.05E-05	2.87E-03	0.00E+00	1.20E-03	7.80E-05	6.31E-04	1.44E-04	0.00E+00	2.67E-03	0.00E+00	21.98	4.28E-05	1.14E-04	3.94E-04	5.83E-04	1.47E-03	1.31E-04	1.95E-04	1.51E-04	9.04E-04	0.00E+00	1.19E-03	4.78E-03	5.31E-04	2.06E-02
022	Lefty Ventricular Dysfunction	Female	White	Sarcoma	0.00E+00	0.00E+00	2.76E-04	2.20E-03	5.48E-04	0.00E+00	3.60E-04	6.91E-05	1.10E-04	1.95E-03	0.00E+00	0.00E+00	0.00E+00	0.00E+00	0.00E+00	0.00E+00	1.14E-04	0.00E+00	0.00E+00	0.00E+00	5.28E-05	2.66E-03	0.00E+00	1.48E-03	1.54E-04	6.65E-04	1.79E-04	0.00E+00	3.48E-03	0.00E+00	1.97E+01	0.00E+00	1.73E-04	2.82E-04	7.54E-04	2.79E-04	0.00E+00	3.11E-04	1.09E-04	8.57E-04	0.00E+00	1.65E-03	5.67E-03	7.22E-04	2.42E-02
[truncated: 5 more columns]
